# Supplementary material for: Severe childhood anemia and emergency blood transfusion in Gadarif Hospital, eastern Sudan
Source: PLoS One. 2019 Dec 3;14(12):e0225731. doi: 10.1371/journal.pone.0225731 (PMC6890167; doi:10.1371/journal.pone.0225731)
Supplement: S1 Table — (XLSX) [file pone.0225731.s001.xlsx]

## Sheet: Sheet1
Age	Sex	Resident	Fever	SOB	Pallor	Hepatomegaly	HFs	LA	Vomrting	Cough	Fatigue	Bleeding	Splenomegaly	L.L.edema	Jaundice	Diarrhea	Temp
10	male	rural	Yes	No	Yes	No	No	No	No	No	No	Yes	No	No	No	No	39
1.5	male	rural	Yes	No	Yes	No	Yes	No	Yes	No	No	No	No	No	No	Yes	40
5	male	Urban	Yes	No	Yes	Yes	Yes	No	No	No	Yes	No	Yes	No	No	No	38.7
5	Female	rural	No	Yes	Yes	Yes	Yes	No	No	No	Yes	No	No	No	No	No	38.9
3.5	male	Urban	No	No	Yes	No	Yes	No	No	No	No	No	No	No	Yes	No	37.5
6	male	rural	Yes	Yes	Yes	No	No	No	No	No	No	No	No	No	No	No	38.7
6	male	Urban	Yes	No	Yes	Yes	No	No	No	No	No	No	No	No	No	No	39
11	Female	rural	Yes	No	Yes	Yes	Yes	No	No	Yes	No	No	No	No	No	No	40
8	male	Urban	Yes	No	Yes	Yes	Yes	Yes	No	No	No	No	No	No	No	No	39.2
2.5	male	Urban	Yes	No	Yes	Yes	Yes	No	No	No	No	No	No	No	No	No	38
2.5	male	Urban	Yes	Yes	Yes	No	No	No	No	Yes	No	No	No	No	No	No	38.7
10	male	Urban	Yes	Yes	Yes	Yes	No	No	No	No	No	No	No	No	No	No	40
8	male	Urban	Yes	No	Yes	Yes	Yes	No	No	Yes	No	No	No	No	Yes	Yes	40
1	Female	rural	Yes	Yes	Yes	Yes	No	No	No	Yes	No	No	No	No	No	No	38
6	male	Urban	Yes	No	Yes	Yes	Yes	No	No	Yes	Yes	Yes	Yes	Yes	Yes	Yes	39
2	Female	Urban	Yes	Yes	Yes	Yes	Yes	No	No	Yes	No	No	No	No	No	No	37.9
2	male	rural	Yes	No	Yes	Yes	Yes	No	No	Yes	Yes	Yes	Yes	Yes	Yes	Yes	39.7
1	male	rural	Yes	No	Yes	No	No	No	Yes	Yes	Yes	Yes	Yes	Yes	Yes	Yes	39
5	Female	rural	Yes	Yes	Yes	Yes	Yes	No	No	No	No	No	Yes	No	No	No	40.3
1	male	rural	Yes	Yes	Yes	Yes	Yes	No	No	Yes	No	Yes	No	No	No	No	38
1.5	Female	Urban	Yes	No	Yes	Yes	Yes	No	No	Yes	Yes	No	No	No	No	No	39.1
1.5	male	Urban	Yes	No	Yes	Yes	Yes	No	No	No	No	No	No	No	No	No	38
11	male	rural	Yes	Yes	Yes	Yes	Yes	No	No	Yes	Yes	Yes	Yes	Yes	Yes	Yes	39
8	male	Urban	Yes	Yes	Yes	Yes	No	No	No	No	Yes	No	No	No	No	No	38.2
4	male	Urban	No	No	Yes	No	No	No	No	No	No	No	No	No	No	No	37.5
5.5	male	rural	Yes	Yes	Yes	Yes	Yes	No	No	No	No	No	No	No	Yes	No	39.6
5	male	rural	Yes	Yes	Yes	No	No	No	No	No	No	No	Yes	No	No	No	38.3
8	male	rural	No	No	No	No	No	No	No	No	No	Yes	No	No	No	No	37.5
2	Female	Urban	Yes	Yes	Yes	Yes	Yes	No	No	No	No	No	Yes	No	No	No	38
3	male	rural	Yes	Yes	Yes	Yes	No	No	Yes	No	No	Yes	No	No	No	No	39
4	Female	rural	Yes	Yes	Yes	Yes	Yes	No	No	Yes	No	No	No	No	No	No	38.6
2	Female	rural	Yes	Yes	Yes	Yes	Yes	No	No	Yes	No	No	Yes	No	No	No	38.1
2	male	rural	Yes	Yes	Yes	Yes	Yes	No	No	No	No	No	No	No	No	No	38.1
7	male	Urban	No	No	Yes	No	No	No	No	Yes	Yes	Yes	Yes	Yes	Yes	Yes	37.5
2	Female	rural	No	Yes	Yes	Yes	Yes	No	No	No	No	No	No	No	No	No	37.5
1.5	Female	Urban	Yes	Yes	Yes	Yes	Yes	No	No	Yes	No	No	No	No	Yes	No	39
2	male	Urban	Yes	Yes	Yes	Yes	Yes	No	No	No	No	No	No	Yes	No	No	39.9
9	male	Urban	No	No	Yes	No	No	No	No	No	No	Yes	Yes	No	No	No	37.5
1	male	Urban	Yes	No	Yes	Yes	Yes	No	No	Yes	No	No	No	No	No	No	39
15	male	rural	Yes	No	Yes	Yes	Yes	Yes	No	No	No	No	No	No	Yes	No	39.7
2	Female	rural	Yes	No	Yes	Yes	Yes	Yes	Yes	No	No	No	Yes	No	No	No	38
5	male	rural	Yes	Yes	Yes	Yes	Yes	No	No	Yes	No	No	No	No	No	No	39.1
3	Female	Urban	Yes	No	Yes	No	No	Yes	No	No	No	No	No	No	No	No	38
17	Female	Urban	Yes	No	No	No	No	No	No	Yes	No	No	No	Yes	No	No	39.1
5	male	rural	Yes	Yes	Yes	Yes	No	No	No	Yes	Yes	No	Yes	No	Yes	No	39.9
13	Female	Urban	Yes	No	Yes	No	Yes	No	No	No	Yes	No	No	No	No	No	39.1
2	male	Urban	Yes	No	Yes	Yes	No	No	No	Yes	No	No	No	No	No	No	38.2
4	male	Urban	Yes	No	Yes	Yes	Yes	No	No	No	Yes	No	Yes	No	No	No	38.6
6	male	Urban	Yes	Yes	Yes	Yes	Yes	No	No	No	Yes	No	No	No	No	No	38
5	male	Urban	Yes	No	Yes	No	Yes	No	No	No	Yes	No	No	No	No	No	41.2
13	male	Urban	Yes	No	Yes	Yes	Yes	No	No	No	Yes	No	No	No	No	No	39.1
4	male	Urban	Yes	Yes	Yes	Yes	Yes	No	No	No	Yes	No	No	No	No	No	38.4
6	Female	Urban	Yes	No	Yes	Yes	No	Yes	Yes	No	No	Yes	No	No	No	No	38
9	male	Urban	Yes	No	Yes	Yes	Yes	Yes	No	No	Yes	No	Yes	No	No	No	38
5	Female	Urban	Yes	Yes	Yes	No	Yes	No	No	No	Yes	No	Yes	No	No	No	39.9
3	Female	rural	Yes	Yes	Yes	Yes	Yes	Yes	No	No	Yes	Yes	Yes	No	No	No	41.2
3	male	Urban	Yes	Yes	Yes	Yes	No	Yes	No	No	Yes	No	Yes	No	Yes	No	41.1
8	Female	rural	Yes	No	Yes	No	No	No	No	No	Yes	Yes	No	No	No	No	39
2	Female	rural	Yes	No	Yes	Yes	No	No	No	No	No	No	No	No	No	No	39
3	male	rural	Yes	Yes	Yes	No	Yes	No	No	Yes	No	No	Yes	No	No	No	39
15	male	rural	Yes	No	Yes	Yes	Yes	No	No	No	Yes	No	Yes	No	No	No	39.5
9	male	rural	Yes	No	Yes	Yes	Yes	No	No	No	No	No	Yes	No	No	No	39.2
3	Female	Urban	Yes	No	Yes	Yes	No	Yes	No	No	No	No	No	No	No	No	38
10	Female	rural	Yes	No	Yes	No	Yes	No	No	No	No	No	No	No	No	No	39
2	Female	rural	Yes	Yes	Yes	Yes	No	No	No	No	No	No	No	No	No	No	41.1
0	male	Urban	No	No	Yes	Yes	No	No	No	No	No	No	No	No	No	Yes	39.9
14	male	rural	Yes	No	Yes	Yes	No	No	No	No	No	No	No	No	No	No	38.8
1	male	Urban	Yes	No	Yes	Yes	Yes	No	No	No	No	No	Yes	No	No	No	38
11	Female	Urban	Yes	No	Yes	Yes	Yes	No	No	Yes	No	No	No	No	No	No	38.1
8	Female	Urban	Yes	No	Yes	Yes	No	No	No	No	No	No	No	No	No	No	40.1
3	Female	Urban	Yes	No	Yes	Yes	No	Yes	No	No	No	No	No	No	No	No	38
2	Female	rural	Yes	No	Yes	Yes	No	No	No	No	No	No	No	No	No	No	38.1
15	male	rural	Yes	No	Yes	Yes	No	No	No	No	Yes	Yes	Yes	Yes	No	No	41.7
7	male	Urban	No	No	Yes	No	Yes	No	No	No	No	No	No	No	No	No	38.4
1.5	Female	rural	Yes	No	Yes	Yes	Yes	No	No	No	No	No	No	No	No	No	38.7
5	male	rural	Yes	No	Yes	Yes	Yes	Yes	No	No	No	No	Yes	No	Yes	No	0
2.5	male	Urban	Yes	Yes	Yes	Yes	Yes	No	No	No	No	No	No	No	No	No	38.7
8	male	rural	Yes	Yes	Yes	Yes	Yes	No	No	No	No	No	Yes	No	No	No	38.6
15	Female	rural	No	No	No	No	No	No	No	No	No	Yes	No	No	No	No	37
3	Female	rural	Yes	Yes	Yes	Yes	Yes	No	Yes	Yes	Yes	Yes	Yes	Yes	Yes	Yes	39
1	male	rural	Yes	No	Yes	Yes	Yes	No	No	No	No	No	No	No	No	No	38.1
1	male	rural	Yes	Yes	Yes	No	No	No	No	Yes	No	No	No	No	No	No	39
17	Female	rural	Yes	No	Yes	No	Yes	Yes	Yes	Yes	No	Yes	Yes	No	Yes	Yes	38
2.5	Female	Urban	Yes	Yes	Yes	No	Yes	No	Yes	No	No	No	No	No	No	No	38
1	Female	rural	Yes	Yes	Yes	Yes	Yes	No	No	Yes	No	No	No	No	No	No	37.8
5	Female	rural	Yes	Yes	Yes	Yes	Yes	Yes	No	Yes	No	No	No	No	No	No	41
1.5	Female	Urban	Yes	Yes	Yes	Yes	Yes	Yes	No	No	No	No	No	No	No	No	38
1	male	rural	Yes	No	Yes	Yes	Yes	No	No	No	No	No	No	No	No	No	39.1
6	male	Urban	Yes	Yes	Yes	Yes	Yes	No	Yes	No	No	No	No	No	No	No	39
16	male	rural	Yes	No	Yes	Yes	No	No	No	No	No	Yes	No	No	No	No	37.9
5	Female	Urban	Yes	Yes	Yes	Yes	Yes	No	No	No	No	No	Yes	No	No	No	38
13	Female	Urban	Yes	Yes	Yes	Yes	Yes	Yes	Yes	No	Yes	Yes	Yes	No	No	No	39
5	Female	Urban	Yes	Yes	Yes	Yes	Yes	No	No	No	No	No	No	No	No	No	39
3	Female	rural	Yes	No	No	No	No	No	No	No	No	Yes	No	No	No	No	38.2
3	Female	rural	Yes	Yes	Yes	No	No	No	No	No	No	No	No	No	No	No	38
3	Female	rural	Yes	No	Yes	Yes	No	Yes	No	No	No	No	No	No	No	Yes	38.6
1.5	Female	rural	Yes	Yes	No	No	Yes	No	No	No	No	No	No	No	No	No	38.7
13	Female	rural	Yes	Yes	Yes	Yes	Yes	Yes	No	Yes	Yes	No	Yes	No	No	No	39.2
11	Female	rural	Yes	Yes	Yes	Yes	Yes	No	Yes	No	No	No	No	No	No	No	38
3	Female	Urban	Yes	Yes	No	Yes	No	No	Yes	No	No	No	No	No	Yes	No	38.1
8	Female	rural	Yes	Yes	Yes	Yes	Yes	No	No	Yes	No	No	No	No	No	No	39
1	Female	Urban	Yes	Yes	Yes	Yes	Yes	No	No	Yes	No	No	No	No	No	No	38.6
6	Female	rural	Yes	Yes	Yes	Yes	Yes	No	No	No	No	No	No	No	No	No	38.3
5	Female	rural	Yes	Yes	Yes	Yes	No	No	No	No	No	No	No	No	No	No	39
3	Female	rural	Yes	Yes	Yes	Yes	Yes	No	Yes	No	No	No	No	No	No	Yes	38.1
2	Female	rural	Yes	Yes	Yes	Yes	Yes	No	Yes	No	No	No	No	No	No	No	39
2	Female	rural	Yes	Yes	Yes	Yes	No	No	Yes	No	No	Yes	No	No	No	Yes	39.7
3	Female	rural	Yes	Yes	Yes	Yes	No	No	No	No	No	No	No	No	Yes	No	39
2.5	Female	rural	Yes	Yes	Yes	No	No	No	No	No	No	No	No	No	No	No	38.3
7	Female	rural	Yes	Yes	Yes	No	No	No	No	No	No	No	No	No	No	No	38.2
11	Female	rural	No	No	Yes	No	Yes	No	No	No	No	Yes	No	No	No	No	37.5
13	Female	Urban	No	No	Yes	Yes	Yes	Yes	No	No	Yes	Yes	Yes	No	No	No	38.6
10	Female	rural	Yes	Yes	Yes	Yes	Yes	No	No	Yes	No	No	No	No	No	No	39.1
5	Female	rural	Yes	Yes	Yes	No	No	No	No	Yes	Yes	No	No	No	No	No	3.8
13	Female	rural	Yes	Yes	No	No	Yes	Yes	No	No	Yes	No	No	No	No	Yes	38.1
1	Female	rural	Yes	Yes	Yes	Yes	Yes	No	No	No	No	No	No	No	Yes	No	38.3
6	Female	rural	Yes	Yes	Yes	Yes	Yes	No	No	Yes	No	Yes	No	No	No	No	38
12	Female	rural	Yes	Yes	Yes	Yes	No	No	No	No	No	No	No	No	No	No	38
3	Female	rural	Yes	Yes	Yes	Yes	No	No	No	No	No	No	Yes	No	No	No	39
0	Female	Urban	Yes	Yes	Yes	Yes	Yes	No	No	No	No	No	Yes	No	No	No	36.2
14	Female	rural	Yes	Yes	Yes	No	Yes	No	No	No	No	Yes	No	No	No	No	38
2.5	Female	rural	No	Yes	Yes	No	No	No	No	No	No	Yes	No	No	No	No	37.5
8	Female	rural	Yes	Yes	Yes	Yes	Yes	No	No	No	No	Yes	No	No	No	No	38.1
4	male	rural	No	No	Yes	Yes	Yes	No	No	No	No	No	No	No	No	No	37.5
8	male	rural	Yes	Yes	Yes	Yes	Yes	No	No	No	No	No	Yes	No	No	No	39
1	Female	Urban	No	No	Yes	Yes	Yes	No	No	No	No	No	No	No	No	No	37.6
6	Female	rural	Yes	Yes	Yes	Yes	Yes	No	No	Yes	No	No	No	No	No	No	38.1
4	Female	rural	Yes	Yes	Yes	Yes	Yes	No	No	No	Yes	No	Yes	No	No	No	38.6
2	Female	rural	Yes	Yes	Yes	No	Yes	No	No	No	No	No	No	No	No	No	39
3	Female	Urban	Yes	No	No	No	No	No	No	Yes	No	No	No	No	No	No	37.9
15	male	rural	Yes	Yes	Yes	Yes	No	No	No	Yes	Yes	Yes	Yes	No	No	No	38.2
5	Female	rural	Yes	Yes	Yes	Yes	Yes	No	No	Yes	No	No	Yes	No	No	No	38.1
8	Female	rural	Yes	Yes	Yes	Yes	No	No	No	Yes	Yes	No	No	No	No	No
1	male	rural	Yes	Yes	Yes	Yes	Yes	No	No	No	No	No	No	No	No	No	39
1.5	male	rural	Yes	Yes	Yes	Yes	Yes	No	No	No	No	No	No	No	No	No	38.3
1	male	Urban	Yes	Yes	Yes	Yes	Yes	Yes	Yes	Yes	No	No	No	No	No	No	39
16	Female	rural	No	No	Yes	No	Yes	No	No	No	No	No	No	No	No	No	37.5
2	Female	rural	Yes	Yes	Yes	Yes	Yes	No	No	No	No	No	No	No	No	No	38.2
4	Female	rural	Yes	Yes	Yes	Yes	Yes	Yes	Yes	No	No	Yes	Yes	No	No	No	39
14	Female	rural	No	No	No	No	No	No	No	No	No	Yes	No	No	No	No	37.5
1	male	rural	Yes	Yes	Yes	Yes	Yes	No	No	No	No	No	No	No	No	No	38.2
13	male	rural	Yes	Yes	Yes	Yes	Yes	No	No	No	No	No	No	No	No	Yes	38.9
5	male	rural	Yes	Yes	Yes	Yes	Yes	No	No	No	No	No	No	No	No	No	38.2
2	male	rural	Yes	Yes	Yes	Yes	Yes	No	No	No	No	No	No	No	No	No	38.7
9	male	Urban	Yes	Yes	No	Yes	No	No	Yes	No	No	No	No	Yes	No	No	38.8
3	male	rural	Yes	Yes	Yes	Yes	Yes	No	No	No	No	Yes	No	No	No	No	38.7
1	Female	rural	Yes	Yes	Yes	Yes	Yes	No	No	Yes	No	No	No	No	No	No	38.1
16	male	rural	Yes	Yes	Yes	No	Yes	No	No	No	No	No	No	No	No	No	38.6
2	Female	rural	Yes	Yes	Yes	Yes	Yes	No	No	No	No	No	Yes	No	No	No	38.3
3	male	rural	Yes	Yes	Yes	No	Yes	No	No	No	No	No	No	No	No	No	39
13	Female	rural	Yes	Yes	Yes	No	Yes	No	Yes	No	Yes	No	No	No	No	No	39
10	male	rural	Yes	Yes	Yes	Yes	Yes	No	Yes	No	Yes	No	No	No	No	No	38.6
4.5	Female	Urban	No	Yes	No	No	No	No	No	No	No	Yes	No	No	No	No	37.5
2	male	rural	Yes	Yes	Yes	Yes	Yes	Yes	Yes	No	No	No	No	No	No	No	38.1
10	male	rural	Yes	Yes	Yes	Yes	No	No	Yes	Yes	Yes	Yes	No	No	No	No	39
2	male	rural	Yes	Yes	Yes	Yes	Yes	No	No	Yes	Yes	No	Yes	No	No	No	38.2
4	male	rural	Yes	Yes	Yes	Yes	Yes	No	No	No	Yes	No	No	No	No	No	38.9
1	male	rural	Yes	No	Yes	Yes	Yes	No	No	No	No	No	No	No	No	No	36
14	Female	Urban	Yes	Yes	Yes	Yes	Yes	No	No	No	Yes	No	No	No	No	No	39.7
9	male	Urban	Yes	Yes	Yes	Yes	Yes	No	No	No	No	No	No	No	No	No	38.6
5	male	Urban	Yes	No	Yes	Yes	Yes	Yes	No	Yes	No	No	No	No	No	No	38.3
9	male	Urban	Yes	Yes	Yes	Yes	Yes	No	Yes	No	No	No	No	No	No	Yes	38.6
4	male	rural	Yes	Yes	Yes	Yes	Yes	No	No	No	No	No	No	No	No	No	38.2
5	male	Urban	No	No	No	No	No	No	No	Yes	Yes	No	No	No	No	No	39
7	male	Urban	No	No	No	No	No	No	No	No	No	Yes	No	No	No	No	37.5
5	Female	rural	Yes	Yes	Yes	Yes	Yes	No	No	Yes	Yes	No	Yes	No	No	No	38.6
1	Female	Urban	Yes	Yes	Yes	Yes	Yes	No	No	No	No	No	No	No	No	No	39
5	male	rural	Yes	Yes	Yes	Yes	Yes	No	No	No	No	No	No	No	No	No	38.6
6	Female	rural	No	No	No	No	No	No	No	No	No	Yes	No	No	No	No	37.5
1	male	rural	Yes	Yes	Yes	Yes	Yes	No	Yes	No	No	No	No	No	No	No	38.6
5	Female	rural	Yes	Yes	Yes	Yes	Yes	No	Yes	No	Yes	No	Yes	No	No	No	38.4
9	male	rural	Yes	Yes	Yes	No	No	No	No	No	No	No	No	No	No	No	39.5
4	Female	rural	Yes	Yes	Yes	Yes	Yes	Yes	No	No	No	No	Yes	No	No	No	38.1
9	Female	rural	Yes	Yes	Yes	Yes	Yes	No	No	Yes	Yes	No	No	No	Yes	No	39.7
0	Female	Urban	Yes	No	No	No	Yes	No	No	No	No	No	No	Yes	Yes	Yes	36.5
16	male	rural	Yes	Yes	Yes	Yes	Yes	Yes	No	No	Yes	No	No	No	No	No	38.4
1.5	male	rural	Yes	Yes	Yes	Yes	Yes	No	No	Yes	Yes	Yes	Yes	Yes	Yes	Yes	38.2
3	Female	rural	Yes	Yes	Yes	Yes	Yes	No	No	Yes	No	No	No	No	No	No	38.2
3	Female	Urban	Yes	Yes	Yes	Yes	Yes	No	No	No	No	Yes	No	No	No	No	39
1.5	Female	Urban	Yes	Yes	Yes	Yes	Yes	No	No	No	No	No	No	No	No	Yes	38.6
1.5	Female	Urban	Yes	Yes	Yes	Yes	Yes	No	No	Yes	Yes	No	No	No	No	No	39
2	Female	Urban	Yes	Yes	Yes	Yes	Yes	No	No	No	No	No	No	No	No	No	38.7
1	male	rural	Yes	Yes	Yes	Yes	Yes	No	Yes	No	No	No	No	No	No	No	38.6
3	Female	Urban	Yes	Yes	Yes	Yes	Yes	No	No	Yes	No	No	No	No	No	No	38.1
7	male	rural	Yes	Yes	Yes	No	No	No	No	No	No	No	No	No	No	No	39
10	Female	rural	No	No	No	No	No	No	No	No	No	No	No	No	No	No	37.5
3	male	rural	Yes	Yes	Yes	No	No	No	No	No	No	No	No	No	No	No	38.8
5	male	rural	Yes	Yes	Yes	Yes	No	Yes	No	No	No	Yes	Yes	No	No	No	39.1
2	Female	rural	No	No	No	No	No	No	No	Yes	No	No	No	No	No	No	38.8
1	male	rural	Yes	Yes	Yes	Yes	Yes	No	No	No	No	No	Yes	No	No	No	38.2
9	Female	Urban	Yes	Yes	Yes	Yes	Yes	No	No	No	No	No	No	No	No	Yes	38.8
3	Female	rural	Yes	Yes	Yes	Yes	Yes	No	No	No	No	No	No	No	No	No	38.6
15	male	rural	No	Yes	Yes	No	No	No	No	No	No	No	No	No	No	No	37.5
12	male	rural	Yes	Yes	Yes	Yes	Yes	Yes	Yes	Yes	Yes	Yes	No	No	No	No	39
6	male	rural	Yes	Yes	Yes	Yes	Yes	No	Yes	Yes	No	No	Yes	No	No	No	39
6	Female	rural	Yes	Yes	Yes	Yes	Yes	Yes	No	No	No	Yes	Yes	No	No	No	38.2
14	Female	rural	No	Yes	Yes	Yes	Yes	Yes	No	No	Yes	No	No	No	No	No
6	Female	Urban	Yes	Yes	Yes	Yes	Yes	No	No	Yes	No	No	Yes	No	No	No	92
12	Female	rural	Yes	No	Yes	Yes	Yes	Yes	No	No	No	No	No	No	No	No	38.7
15	Female	rural	Yes	Yes	Yes	Yes	Yes	No	No	No	No	Yes	No	No	No	No	39
2	male	rural	Yes	Yes	Yes	Yes	Yes	No	No	No	No	No	No	No	No	No	38.2
4	Female	rural	No	Yes	Yes	No	No	No	No	No	No	No	No	Yes	No	No	37.5
12	male	rural	Yes	Yes	Yes	Yes	Yes	No	No	No	No	No	No	No	Yes	No	38.6
1	male	rural	Yes	Yes	Yes	Yes	Yes	No	No	No	No	No	Yes	No	No	No	39.1
3	Female	rural	Yes	No	No	No	No	No	No	No	No	No	No	No	No	No	39.2
4	Female	rural	Yes	Yes	Yes	Yes	Yes	No	No	No	No	No	No	No	No	No	39
2	Female	rural	Yes	Yes	Yes	Yes	Yes	No	No	Yes	No	No	No	No	No	No	38.1
3	Female	rural	Yes	Yes	Yes	Yes	Yes	Yes	No	Yes	No	No	No	No	No	No	38.7
1.5	Female	rural	Yes	Yes	Yes	Yes	Yes	No	No	No	No	No	No	No	No	No	39.1
1.5	Female	Urban	Yes	Yes	Yes	No	No	No	No	No	Yes	No	No	No	No	No	39.2
2	Female	rural	Yes	No	No	No	No	No	Yes	No	No	No	No	No	No	No	39.3
8	male	rural	Yes	Yes	Yes	Yes	Yes	Yes	No	Yes	Yes	No	Yes	No	No	No	38.6
2	male	rural	Yes	Yes	Yes	Yes	Yes	No	No	No	No	No	Yes	No	No	No	39
10	male	rural	Yes	Yes	Yes	Yes	Yes	Yes	Yes	Yes	No	Yes	No	No	No	No	38.2
1.5	Female	rural	Yes	Yes	Yes	Yes	Yes	No	No	No	No	No	No	No	No	No	39.1
14	male	rural	No	No	No	No	No	No	No	No	No	Yes	No	No	No	No	37.5
6	male	rural	Yes	Yes	Yes	Yes	Yes	No	No	No	No	Yes	No	No	No	No	38.3
14	male	rural	Yes	Yes	Yes	Yes	Yes	No	No	No	Yes	No	No	No	No	No	39.1
2	male	Urban	Yes	Yes	Yes	Yes	Yes	No	No	No	No	No	Yes	No	No	No	38
2	male	rural	Yes	Yes	Yes	Yes	Yes	No	No	Yes	No	No	No	No	No	No	38.7
2	male	Urban	Yes	Yes	Yes	Yes	Yes	No	No	Yes	No	No	Yes	No	No	No	38.3
4	male	Urban	Yes	Yes	Yes	Yes	Yes	No	No	Yes	Yes	No	No	No	No	Yes	38.2
3	Female	rural	Yes	Yes	Yes	Yes	Yes	No	No	No	No	No	No	No	No	No	38.2
2	male	rural	Yes	Yes	Yes	Yes	Yes	No	No	No	No	No	No	No	Yes	No	39
7	Female	Urban	Yes	Yes	Yes	No	Yes	No	No	No	Yes	No	No	No	No	No	38.2
4	Female	Urban	Yes	Yes	Yes	Yes	Yes	No	No	Yes	No	No	Yes	No	No	No	39
11	Female	Urban	Yes	Yes	Yes	Yes	Yes	No	No	No	Yes	No	No	No	No	No	38.2
1.5	Female	Urban	Yes	Yes	Yes	Yes	Yes	No	No	Yes	No	No	No	No	No	No	38.6
2	male	rural	Yes	Yes	Yes	Yes	Yes	No	Yes	Yes	No	No	No	No	No	No	39.1
10	Female	rural	Yes	Yes	Yes	Yes	Yes	No	No	No	No	No	No	No	No	No	39
1	male	Urban	Yes	Yes	Yes	Yes	Yes	No	No	Yes	No	No	No	No	No	No	39.1
7	Female	Urban	No	No	Yes	Yes	No	No	Yes	No	No	No	No	No	No	No	39.1
5	Female	rural	Yes	Yes	Yes	Yes	Yes	No	No	No	No	Yes	Yes	Yes	Yes	No	38.2
15	Female	rural	Yes	Yes	Yes	Yes	Yes	No	No	No	No	No	No	No	No	No	39.1
1.5	male	rural	Yes	Yes	Yes	Yes	Yes	No	No	No	No	No	No	No	No	No	38.3
13	Female	Urban	Yes	Yes	Yes	Yes	Yes	No	No	No	Yes	Yes	No	No	Yes	No	38.1
3	male	rural	Yes	Yes	Yes	Yes	Yes	No	No	Yes	No	No	No	No	No	No	38.6
3	Female	Urban	Yes	Yes	Yes	Yes	Yes	No	No	Yes	No	No	No	No	No	No	38.7
5	male	Urban	Yes	Yes	Yes	No	No	No	No	No	No	No	No	No	No	No	39.4
12	male	rural	Yes	Yes	Yes	Yes	Yes	Yes	No	No	No	Yes	Yes	No	No	No	39
15	Female	rural	Yes	Yes	Yes	Yes	No	No	No	No	No	No	Yes	No	No	No	39.2
4	male	rural	Yes	Yes	Yes	No	Yes	No	Yes	No	No	No	No	No	No	No	38.1
3	male	Urban	Yes	Yes	Yes	No	Yes	No	No	No	Yes	No	No	No	No	No	38.2
4	Female	rural	Yes	Yes	Yes	Yes	Yes	No	Yes	No	No	No	No	No	Yes	Yes	39.1
9	Female	rural	Yes	Yes	Yes	No	Yes	No	No	No	No	No	No	No	No	No	38.6
15	Female	rural	Yes	Yes	Yes	Yes	Yes	No	No	Yes	No	No	No	No	No	No	38
15	male	rural	Yes	No	Yes	No	No	No	Yes	No	No	No	No	No	No	No	37.5
4	male	Urban	Yes	Yes	No	No	No	No	No	Yes	Yes	No	No	Yes	No	No	37.7
12	male	Urban	Yes	No	Yes	Yes	No	No	No	No	No	No	No	Yes	Yes	No	37.2
5	male	Urban	Yes	No	Yes	Yes	No	No	No	No	No	No	Yes	Yes	No	No	38.25
2	Female	Urban	Yes	No	Yes	No	No	No	No	No	No	No	No	No	No	No	38.5
17	male	rural	No	No	Yes	No	No	No	No	No	No	Yes	No	No	No	No	37.1
2	male	rural	Yes	No	No	Yes	No	No	No	No	Yes	No	Yes	No	Yes	No	37.8
1	Female	Urban	Yes	No	Yes	Yes	No	No	Yes	No	No	No	No	No	Yes	No	39.1
10	Female	Urban	Yes	No	Yes	Yes	No	No	No	No	Yes	No	Yes	No	Yes	No	39.2
3	male	rural	Yes	Yes	Yes	Yes	No	No	Yes	No	No	No	No	Yes	No	No	37.8
10	Female	rural	Yes	Yes	Yes	No	Yes	No	Yes	Yes	Yes	Yes	Yes	No	Yes	No	38.5
13	male	Urban	Yes	No	Yes	Yes	No	No	No	Yes	Yes	No	Yes	No	No	No
2	Female	rural	Yes	No	Yes	Yes	No	No	No	No	No	No	Yes	No	No	No	39
14	male	Urban	Yes	Yes	Yes	No	No	No	No	No	No	Yes	No	No	No	No	37.5
1	male	rural	Yes	No	Yes	Yes	No	No	Yes	No	Yes	No	Yes	No	No	Yes	38
1.5	Female	rural	Yes	Yes	No	Yes	No	No	No	No	No	Yes	No	No	No	No	38
4	Female	Urban	Yes	Yes	Yes	No	No	No	Yes	No	Yes	No	No	No	No	Yes	35
9	male	rural	Yes	No	Yes	Yes	No	No	No	Yes	Yes	Yes	No	Yes	Yes	No	38.5
2	Female	rural	Yes	Yes	Yes	Yes	No	No	Yes	No	No	No	No	No	Yes	No	37.8
1	Female	Urban	Yes	Yes	Yes	Yes	No	No	No	Yes	No	No	No	No	No	No	38
10	male	Urban	Yes	Yes	Yes	No	No	No	No	No	No	No	No	No	Yes	No	39
8	male	rural	No	Yes	Yes	Yes	No	No	Yes	Yes	Yes	No	Yes	Yes	No	No	37
10	male	rural	Yes	No	Yes	No	No	No	Yes	No	No	No	No	No	No	No	37.5
10	male	Urban	No	No	Yes	No	No	No	No	No	No	Yes	No	Yes	No	No	37.5
5	male	rural	Yes	No	Yes	Yes	No	No	No	No	No	No	Yes	No	Yes	No
1	male	Urban	Yes	No	Yes	Yes	No	No	No	Yes	Yes	No	Yes	No	No	Yes	38
5	Female	rural	Yes	Yes	Yes	Yes	No	No	No	No	Yes	No	Yes	No	Yes	No	38
1	male	rural	Yes	Yes	Yes	No	No	Yes	No	No	No	No	No	No	No	Yes	40
7	Female	rural	Yes	No	Yes	Yes	No	No	No	No	No	No	Yes	No	Yes	No	37.9
4	male	rural	No	Yes	Yes	No	No	No	No	No	No	Yes	No	No	No	No	378
4	Female	rural	Yes	No	Yes	Yes	No	No	Yes	No	No	No	No	No	Yes	No	39.2
12	male	rural	Yes	No	Yes	Yes	No	No	No	No	No	Yes	Yes	No	Yes	No	39.8
13	male	Urban	Yes	Yes	Yes	Yes	No	No	No	No	No	No	No	No	Yes	No	3
13	male	Urban	Yes	Yes	Yes	Yes	No	No	No	No	Yes	No	No	No	Yes	No	37.7
6	Female	rural	Yes	No	Yes	Yes	No	No	No	No	Yes	No	Yes	No	Yes	No	39.3
6	male	rural	Yes	No	Yes	Yes	No	No	No	No	Yes	No	Yes	No	Yes	No	38.8
17	Female	rural	Yes	Yes	Yes	Yes	No	No	No	Yes	Yes	No	Yes	No	No	No	39.2
1	male	rural	Yes	Yes	Yes	Yes	No	No	No	Yes	No	No	Yes	No	Yes	No	39.2
1	Female	Urban	No	Yes	Yes	No	No	No	No	No	No	No	No	No	Yes	Yes	37.7
1.5	male	Urban	Yes	Yes	Yes	No	No	No	No	No	No	No	Yes	Yes	Yes	No	38.3
11	Female	Urban	Yes	Yes	Yes	Yes	No	No	Yes	Yes	Yes	No	No	No	No	No	38
7	Female	rural	No	No	Yes	Yes	No	No	No	No	Yes	No	No	No	No	Yes	39
3	Female	rural	Yes	No	Yes	No	No	No	No	Yes	No	No	No	No	No	No	38.5
16	Female	rural	Yes	No	No	No	No	No	No	No	No	No	No	No	No	No	39
1	male	rural	No	No	Yes	No	No	No	Yes	No	No	No	No	No	No	Yes	38
2.5	male	rural	Yes	No	Yes	No	No	No	No	Yes	Yes	No	Yes	No	No	No	38
13	male	rural	Yes	No	Yes	No	No	No	No	Yes	Yes	No	Yes	No	No	No	39
1	Female	rural	Yes	No	Yes	No	No	No	No	Yes	Yes	Yes	Yes	No	No	No	39
12	male	Urban	Yes	No	No	Yes	No	No	No	No	Yes	No	Yes	No	No	No	39
2	male	Urban	Yes	No	Yes	No	No	No	No	Yes	No	No	Yes	No	No	No	38
12	Female	rural	No	No	No	Yes	No	No	No	No	Yes	Yes	Yes	No	No	No	36
10	male	rural	Yes	No	Yes	No	No	No	No	No	No	No	No	No	Yes	No	39.2
2	Female	rural	No	Yes	Yes	Yes	No	No	No	No	No	No	Yes	Yes	No	Yes	39.2
4	male	rural	No	No	Yes	No	No	No	No	No	Yes	Yes	No	No	Yes	No	37.7

## Sheet: Sheet2
PR	RR	Transfused	IFyes	Hb	TWBCs	BF	Sickling	Malaria	SCA	thalassemia	sepsis	PEM	Leishmaniasis	Renal	Snake	Hemophilia	Malignancy
82	32	Yes	10	9.8	3300	#NAME?	#NAME?	No	No	No	No	No	No	No	No	No	No
100	21	No		2.7	3600	#NAME?	#NAME?	No	No	No	No	No	No	No	No	No	No
81	29	No		6.6	6000	#NAME?	#NAME?	No	No	No	No	No	Yes	No	No	No	No
99	52	No		4	6200	#NAME?	#NAME?	No	No	No	No	No	No	No	No	No	No
89	23	No		3.4	4200	#NAME?	#NAME?	No	No	No	No	No	No	No	No	No	No
102	41	Yes	4	4.4	17400	#NAME?	#NAME?	No	Yes	No	No	No	No	No	No	No	No
89	21	No		3.9	16100	#NAME?	#NAME?	No	Yes	No	No	No	No	No	No	No	No
102	22	No		5.2	26400	#NAME?	#NAME?	No	Yes	No	No	No	No	No	No	No	No
91	34	No		5.4	25300	#NAME?	#NAME?	No	No	No	No	No	No	No	No	No	No
81	24	Yes	5	5.2	18000	#NAME?	#NAME?	No	Yes	No	No	No	No	No	No	No	No
95	51	No		6.2	19000	#NAME?	#NAME?	No	No	No	No	No	No	No	No	No	No
78	18	Yes	2	7	18000	#NAME?	#NAME?	Yes	No	No	No	No	No	No	No	No	No
92	31	Yes	10	5.3	12700	#NAME?	#NAME?	No	Yes	No	No	No	No	No	No	No	No
111	41	No		6.3	18100	#NAME?	#NAME?	No	No	No	Yes	No	No	No	No	No	No
89	29	No		3.5	8200	#NAME?	#NAME?	No	Yes	No	No	No	No	No	No	No	No
100	36	Yes	3	4	27000	#NAME?	#NAME?	No	Yes	No	No	No	No	No	No	No	No
80	24	No		3.1	393000	#NAME?	#NAME?	No	No	No	Yes	No	No	No	No	No	No
101	23	Yes	1	5.1	18000	#NAME?	#NAME?	No	Yes	No	No	No	No	No	No	No	No
112	32	Yes	8	5.3	18600	#NAME?	#NAME?	No	No	No	No	No	No	No	No	No	No
98	42	Yes	2	4.3	13000	#NAME?	#NAME?	No	No	No	No	No	No	No	No	No	No
81	24	Yes	6	5.1	2.8	#NAME?	#NAME?	Yes	No	No	No	No	No	No	No	No	No
83	21	No		4.9	16000	#NAME?	#NAME?	No	Yes	No	No	No	No	No	No	No	No
91	41	Yes	1	5.1	24200	#NAME?	#NAME?	No	No	No	No	No	No	No	No	No	No
140	41	No		5.7	13400	#NAME?	#NAME?	No	Yes	No	No	No	No	No	No	No	No
80	22	Yes	10	3.9	17100	#NAME?	#NAME?	No	Yes	No	No	No	No	No	No	No	No
116	31	No		6	39300	#NAME?	#NAME?	No	Yes	No	No	No	No	No	No	No	No
101	43	Yes	7	7.2	7800	#NAME?	#NAME?	No	No	No	No	No	No	No	No	No	No
82	21	No		10.8	14300	#NAME?	#NAME?	No	No	No	No	No	No	No	Yes	No	No
150	86	No		7	12300	#NAME?	#NAME?	No	No	No	No	No	No	No	No	No	No
124	52	No		6.4	21500	#NAME?	#NAME?	No	No	No	No	No	No	No	No	No	No
128	55	No		5	16000	#NAME?	#NAME?	No	Yes	No	No	No	No	No	No	No	No
102	42	No		4.6	7400	#NAME?	#NAME?	No	Yes	No	No	No	No	No	No	No	No
110	44	No		9	17400	#NAME?	#NAME?	No	Yes	No	No	No	No	No	No	No	No
86	22	No		9	28200	#NAME?	#NAME?	No	Yes	No	No	No	No	No	No	No	No
140	52	No		3.7	4200	#NAME?	#NAME?	No	No	No	No	Yes	No	No	No	No	No
140	75	No		1.5	38200	#NAME?	#NAME?	No	Yes	No	No	No	No	No	No	No	No
81	50	No		3	8000	#NAME?	#NAME?	Yes	No	No	No	No	No	No	No	No	No
79	29	Yes	9	4.5	28200	#NAME?	#NAME?	No	Yes	Yes	No	No	No	No	No	No	No
89	57	No		7	17000	#NAME?	#NAME?	No	Yes	No	No	No	No	No	No	No	No
152	31	Yes	10	3.9	20000	#NAME?	#NAME?	No	Yes	No	No	No	No	No	No	No	No
79	31	No		3	17300	#NAME?	#NAME?	No	No	No	No	No	No	No	No	No	No
101	48	No		4.9	60.9	#NAME?	#NAME?	No	Yes	No	No	No	No	No	No	No	No
89	31	No		3.5	18000	#NAME?	#NAME?	No	Yes	No	No	No	No	No	No	No	No
120	21	No		3.5	17100	#NAME?	#NAME?	No	No	No	No	No	No	No	No	No	No
90	52	No		3.4	28000	#NAME?	#NAME?	No	Yes	No	No	No	No	No	No	No	No
91	23	No		3.7	10400	#NAME?	#NAME?	No	No	No	No	No	No	No	No	No	No
81	32	No		3.8	27000	#NAME?	#NAME?	No	No	No	No	No	No	No	No	No	No
78	38	No		6.5	10200	#NAME?	#NAME?	No	Yes	No	No	No	No	No	No	No	No
82	41	No		3.9	12200	#NAME?	#NAME?	No	Yes	No	No	No	No	No	No	No	No
82	3	No		4.8	13200	#NAME?	#NAME?	Yes	No	No	No	No	No	No	No	No	No
83	22	Yes	7	4.5	18100	#NAME?	#NAME?	No	Yes	No	No	No	No	No	No	No	No
83	41	Yes	4	4.2	6200	#NAME?	#NAME?	No	Yes	No	No	No	No	No	No	No	No
90	30	No		5.2	17400	#NAME?	#NAME?	Yes	No	No	No	No	No	No	No	No	No
80	29	Yes	3	2.1	12200	#NAME?	#NAME?	No	Yes	No	No	No	No	No	No	No	No
91	34	No		4.6	3200	#NAME?	#NAME?	Yes	No	No	No	No	No	No	No	No	No
89	54	No		4.9	135100	#NAME?	#NAME?	No	No	No	No	No	No	No	No	No	No
101	42	Yes	1	5.8	5400	#NAME?	#NAME?	No	Yes	No	No	No	No	No	No	No	No
99	29	No		7.3	6100	#NAME?	#NAME?	No	No	No	No	No	No	No	No	No	No
81	23	No		5.1	22000	#NAME?	#NAME?	No	Yes	No	No	No	No	No	No	No	No
140	44	No		4.2	6000	#NAME?	#NAME?	Yes	No	No	No	No	No	No	No	No	No
99	22	No		6.8	3300	#NAME?	#NAME?	No	No	No	No	No	No	No	No	No	No
92	32	No		2.1	12200	#NAME?	#NAME?	No	No	No	No	No	No	No	No	No	No
89	31	No		3	18000	#NAME?	#NAME?	No	Yes	No	No	No	No	No	No	No	No
100	26	No		3.9	21000	#NAME?	#NAME?	No	Yes	No	No	No	No	No	No	No	No
100	41	No		2.9	27000	#NAME?	#NAME?	No	No	No	Yes	No	No	No	No	No	No
91	29	No		4.2	43000	#NAME?	#NAME?	No	Yes	No	No	No	No	No	No	No	No
120	25	Yes	4	6.8	2000	#NAME?	#NAME?	No	Yes	No	No	No	No	No	No	No	No
99	24	No		3.9	27500	#NAME?	#NAME?	No	Yes	No	No	No	No	No	No	No	No
89	23	Yes	1	5.2	26000	#NAME?	#NAME?	No	Yes	No	No	No	No	No	No	No	No
92	42	No		6.4	20200	#NAME?	#NAME?	No	Yes	No	No	No	No	No	No	No	No
89	31	No		3	18000	#NAME?	#NAME?	No	Yes	No	No	No	No	No	No	No	No
89	24	No		4.2	8000	#NAME?	#NAME?	No	Yes	No	No	No	No	No	No	No	No
80	21	Yes	3	10.3	24000	#NAME?	#NAME?	No	No	No	No	No	No	No	No	No	No
89	29	No		4.3	6000	#NAME?	#NAME?	No	No	No	No	No	No	No	No	No	No
118	64	No		4.5	24100	#NAME?	#NAME?	Yes	Yes	No	No	No	No	No	No	No	No
88	41	No		5.7	6600	#NAME?	#NAME?	No	No	No	No	No	Yes	No	No	No	No
91	38	No		5	4200	#NAME?	#NAME?	Yes	No	No	No	No	No	No	No	No	No
99	39	No		8.9	3700	#NAME?	#NAME?	No	No	No	No	No	No	No	No	No	No
27	22	No		8	4200	#NAME?	#NAME?	No	No	No	No	No	No	No	No	No	No
101	41	No		5.2	3200	#NAME?	#NAME?	Yes	No	No	No	No	No	No	No	No	No
89	28	No		5	7100	#NAME?	#NAME?	No	Yes	No	No	No	No	No	No	No	No
91	39	No		4.1	6900	#NAME?	#NAME?	No	No	No	No	No	No	No	No	No	No
91	29	No		3.9	5800	#NAME?	#NAME?	No	No	No	No	No	No	No	No	No	No
140	40	No		7	62001	#NAME?	#NAME?	Yes	No	No	No	No	No	No	No	No	No
120	36	No		6	12200	#NAME?	#NAME?	No	Yes	No	No	No	No	No	No	No	No
98	50	No		6.3	40500	#NAME?	#NAME?	No	Yes	No	No	No	No	No	No	No	No
91	30	Yes	5	3	18000	#NAME?	#NAME?	No	Yes	No	No	No	No	No	No	No	No
81	29	No		4.7	10100	#NAME?	#NAME?	No	No	No	No	No	No	No	No	No	No
101	41	Yes	1	5.6	281000	#NAME?	#NAME?	No	Yes	No	No	No	No	No	No	No	No
80	22	Yes	3	5.1	16900	#NAME?	#NAME?	No	Yes	No	No	No	No	No	No	No	No
120	30	Yes	1	5.2	14000	#NAME?	#NAME?	No	Yes	No	No	No	No	No	No	No	No
110	49	Yes	3	3.2	1900	#NAME?	#NAME?	No	No	No	No	No	No	No	No	No	Yes
99	44	Yes	10	5.2		#NAME?	#NAME?	No	Yes	No	No	No	No	No	No	No	No
89	29	Yes	1	8.9	16400	#NAME?	#NAME?	No	No	No	No	No	No	No	No	Yes	No
138	40	No		5.5	3200	#NAME?	#NAME?	Yes	No	No	No	Yes	No	No	No	No	No
91	31	No		4.9	20.1	#NAME?	#NAME?	No	Yes	No	No	No	No	No	No	No	No
100	41	No		5.3	19800	#NAME?	#NAME?	No	No	No	No	No	No	No	No	No	No
112	40	Yes	3	2.2	4600	#NAME?	#NAME?	No	No	No	No	No	No	No	No	No	No
112	28	Yes	3	5	16200	#NAME?	#NAME?	No	Yes	No	No	No	No	No	No	No	No
81	28	No		4.8	17700	#NAME?	#NAME?	No	No	No	No	No	No	No	No	No	No
9.7	30	No		3	15300	#NAME?	#NAME?	No	No	No	No	No	No	No	No	No	No
91	36	No		5.1	6000	#NAME?	#NAME?	Yes	No	No	No	No	No	No	No	No	No
93	41	Yes	10	5.1	22000	#NAME?	#NAME?	No	Yes	No	No	No	No	No	No	No	No
101	41	Yes	8	4.8	28.1	#NAME?	#NAME?	No	Yes	No	No	No	No	No	No	No	No
97	39	No		4.6	4200	#NAME?	#NAME?	No	No	No	No	No	No	No	No	No	No
170	30	No		7.2	7200	#NAME?	#NAME?	Yes	No	No	No	No	No	No	No	No	No
160	60	No		6.2	4200	#NAME?	#NAME?	No	No	No	Yes	Yes	No	No	No	No	No
101	41	No		5.9	10.2	#NAME?	#NAME?	No	No	No	No	No	No	No	No	No	No
100	41	No		4.5	10.1	#NAME?	#NAME?	No	No	No	No	No	No	No	No	No	No
81	22	No		5.2	4400	#NAME?	#NAME?	No	No	No	No	No	Yes	No	No	No	No
11	21	No		3.1	18300	#NAME?	#NAME?	No	No	No	No	No	No	No	Yes	No	No
87	22	No		2.3	1300	#NAME?	#NAME?	No	No	No	No	No	Yes	No	No	No	No
99	31	No		4.7	21200	#NAME?	#NAME?	No	Yes	No	No	No	No	No	No	No	No
102	42	Yes	8	7.1	9500	#NAME?	#NAME?	Yes	Yes	No	No	No	No	No	No	No	No
108	28	No		3	9300	#NAME?	#NAME?	No	No	No	No	No	No	No	No	No	No
112	30	No		2.6	48000	#NAME?	#NAME?	No	Yes	No	No	No	No	No	No	No	No
91	40	Yes	3	2.6	9400	#NAME?	#NAME?	No	Yes	No	No	No	No	No	No	No	No
110	31	No		3.4	59700	#NAME?	#NAME?	No	Yes	No	No	No	No	No	No	No	No
99	41	No		9.2	5000	#NAME?	#NAME?	Yes	No	No	No	No	No	No	No	No	No
101	39	Yes	3	2.7	6800	#NAME?	#NAME?	No	Yes	No	No	No	No	No	No	No	No
89	33	Yes	1	2.3	7800	#NAME?	#NAME?	No	No	No	No	No	No	No	No	No	No
120	42	No		5.6	9200	#NAME?	#NAME?	No	No	No	No	No	No	No	No	No	No
133	36	Yes	1	4.2	3120	#NAME?	#NAME?	No	No	No	No	No	No	No	No	No	No
22	1	Yes	3	7.4	18600	#NAME?	#NAME?	No	Yes	No	No	No	No	No	No	No	No
100	41	No		2.9	2400	#NAME?	#NAME?	No	No	No	No	No	Yes	No	No	No	No
80	23	No		2.9	4200	#NAME?	#NAME?	No	No	No	No	No	No	No	No	No	No
99	42	No		6.7	15.5	#NAME?	#NAME?	No	Yes	No	No	No	No	No	No	No	No
96	42	Yes	1	3	10200	#NAME?	#NAME?	No	Yes	No	No	No	No	No	No	No	No
100	40	No		5.5	14200	#NAME?	#NAME?	No	No	No	No	No	No	No	No	No	No
89	51	No		5.5	20000	#NAME?	#NAME?	No	Yes	No	No	No	No	No	No	No	No
		Yes	2	6.3	2100	#NAME?	#NAME?	No	No	No	No	No	Yes	No	No	No	No
86	30	Yes	2	4.3	24100	#NAME?	#NAME?	No	Yes	No	No	No	No	No	No	No	No
		No		6.4	3700	#NAME?	#NAME?	No	No	No	No	No	No	No	No	No	No
99	41	No		4.6	18.8	#NAME?	#NAME?	No	No	No	No	No	No	No	No	No	No
92	39	No		5	4200	#NAME?	#NAME?	No	No	No	No	No	No	No	No	No	No
101	52	No		4.8	25000	#NAME?	#NAME?	No	Yes	No	No	No	No	No	No	No	No
82	30	No		6	14400	#NAME?	#NAME?	No	Yes	No	No	No	No	No	No	No	No
91	32	No	2	4	17900	#NAME?	#NAME?	No	Yes	No	No	Yes	No	No	No	No	No
160	40	Yes		8.2	2600	#NAME?	#NAME?	No	No	No	No	No	Yes	No	No	No	No
79	22	Yes	1	8.2	3600	#NAME?	#NAME?	No	No	No	No	No	No	No	Yes	No	No
92	42	No		4.4	12700	#NAME?	#NAME?	No	No	No	No	No	No	No	No	No	No
92	41	No		6.8	6900	#NAME?	#NAME?	Yes	No	No	No	No	No	No	No	No	No
93	41	No		5.5	6800	#NAME?	#NAME?	Yes	No	No	No	No	No	No	No	No	No
99	52	No		5.7	17200	#NAME?	#NAME?	No	Yes	No	No	No	No	No	No	No	No
102	45	No		4	15300	#NAME?	#NAME?	Yes	No	No	No	No	No	No	No	No	No
91	42	No		3.7	6.8	#NAME?	#NAME?	No	No	No	No	No	No	No	No	No	No
99	47	No		5.2	15700	#NAME?	#NAME?	No	No	No	No	No	No	No	No	No	No
89	41	Yes	10	4.4	21200	#NAME?	#NAME?	No	Yes	No	No	No	No	No	No	No	No
99	43	No		6	6200	#NAME?	#NAME?	Yes	No	No	No	Yes	No	No	No	No	No
108	30	No		5.2	7200	#NAME?	#NAME?	No	No	No	No	No	No	No	No	No	No
101	42	No		2.2	10.8	#NAME?	#NAME?	Yes	No	No	No	No	No	No	No	No	No
93	42	Yes	2	2.3	7800	#NAME?	#NAME?	No	No	No	No	No	No	No	No	No	No
100	42	No		10.9	6000	#NAME?	#NAME?	No	No	No	No	No	No	No	No	No	No
140	62	No		9.3	12.1	#NAME?	#NAME?	No	No	No	No	No	No	No	No	No	No
91	43	No		3.4	8200	#NAME?	#NAME?	No	No	No	No	No	No	No	No	No	No
91	42	Yes	2	4.8	160000	#NAME?	#NAME?	No	Yes	No	No	No	No	No	No	No	No
93	51	No		5	5200	#NAME?	#NAME?	Yes	No	No	No	No	No	No	No	No	No
100	43	No		3.9	6200	#NAME?	#NAME?	No	Yes	No	No	No	No	No	No	No	No
107	30	Yes	10	5.7	21200	#NAME?	#NAME?	No	Yes	No	No	No	No	No	No	No	No
120	32	Yes	1	6.9	19200	#NAME?	#NAME?	No	Yes	No	No	No	No	No	No	No	No
99	32	No		4.3	22100	#NAME?	#NAME?	No	No	No	No	No	No	No	No	No	No
112	41	No		4.7	15800	#NAME?	#NAME?	No	Yes	No	No	Yes	No	No	No	No	No
100	39	No		6.9	10	#NAME?	#NAME?	No	No	No	No	No	No	No	No	No	No
99	42	Yes	4	6.6	25700	#NAME?	#NAME?	No	Yes	No	No	No	No	No	No	No	No
87	32	Yes		7	6200	#NAME?	#NAME?	No	No	No	No	No	No	No	No	No	No
88	53	No		6.4	12400	#NAME?	#NAME?	No	Yes	No	No	No	No	No	No	No	No
93	61	No		5	11200	#NAME?	#NAME?	No	Yes	No	No	No	No	No	No	No	No
110	56	No		7.2	26000	#NAME?	#NAME?	No	Yes	No	No	No	No	No	No	No	No
82	31	No		9	22900	#NAME?	#NAME?	No	No	No	No	No	No	No	Yes	No	No
97	102	No		5.4	16000	#NAME?	#NAME?	Yes	No	No	No	No	No	No	No	No	No
103	61	No		5	12200	#NAME?	#NAME?	No	No	No	No	No	No	No	No	No	No
110	40	No		10.3	7600	#NAME?	#NAME?	Yes	No	No	No	No	No	No	No	No	No
97	32	Yes	3	4.9	14000	#NAME?	#NAME?	No	Yes	No	No	No	No	No	No	No	No
120	49	Yes	6	7.8	18000	#NAME?	#NAME?	No	Yes	No	No	No	No	No	No	No	No
120	30	No		7	4600	#NAME?	#NAME?	No	No	No	No	Yes	No	No	No	No	No
106	36	No		3.3	6900	#NAME?	#NAME?	No	No	No	No	No	No	No	No	No	No
99	42	No		4	11.6	#NAME?	#NAME?	No	No	No	No	No	No	No	No	No	No
110	33	No		4.9	12900	#NAME?	#NAME?	Yes	No	No	No	No	No	No	No	No	No
99	32	No		7.9	12000	#NAME?	#NAME?	No	Yes	No	No	No	No	No	No	No	No
93	36	No		6.4	4200	#NAME?	#NAME?	Yes	No	No	No	No	No	No	No	No	No
109	1	Yes		2.9	41800	#NAME?	#NAME?	Yes	No	No	No	No	No	No	No	No	No
102	41	No		3.7	13600	#NAME?	#NAME?	Yes	No	No	No	No	No	No	No	No	No
107	42	No		8.9	10700	#NAME?	#NAME?	No	No	No	No	No	No	No	No	No	No
102	42	No		6.2	10.2	#NAME?	#NAME?	No	No	No	No	No	No	No	No	No	No
110	45	No		8.2	9900	#NAME?	#NAME?	No	No	No	No	No	No	No	No	No	No
89	26	No		10	4400	#NAME?	#NAME?	No	No	No	No	No	No	No	Yes	No	No
101	53	No		10	7400	#NAME?	#NAME?	No	No	No	No	No	No	No	No	No	No
92	43	No		7.2	5800	#NAME?	#NAME?	No	No	No	No	No	Yes	No	No	No	No
108	53	No		3.1	36600	#NAME?	#NAME?	No	Yes	No	No	No	No	No	No	No	No
104	52	No		4.5	17300	#NAME?	#NAME?	No	Yes	No	No	No	No	No	No	No	No
102	53	No		3.9	10300	#NAME?	#NAME?	No	Yes	No	No	No	No	No	No	No	No
101	42	No		3.7	10700	#NAME?	#NAME?	No	No	No	No	Yes	No	No	No	No	No
16	46	No		7.2	4000	#NAME?	#NAME?	No	No	No	No	No	No	No	Yes	No	No
107	51	No		5.4	3100	#NAME?	#NAME?	No	No	No	No	No	Yes	No	No	No	No
99	41	No		5.1	1000	#NAME?	#NAME?	No	No	No	No	No	Yes	No	No	No	No
97	43	No		2.5	8000	#NAME?	#NAME?	No	No	No	No	No	No	No	No	No	No
		No		3.8	33000	#NAME?	#NAME?	No	Yes	No	No	No	No	No	No	No	Yes
43	0	No		2.9	40200	#NAME?	#NAME?	Yes	No	No	No	No	No	No	No	No	No
101	22	Yes	2	8.1	20000	#NAME?	#NAME?	No	Yes	No	No	No	No	No	No	No	No
107	52	Yes	2	2.1	2200	#NAME?	#NAME?	No	No	No	No	No	Yes	No	No	No	No
91	43	No		8.1	8500	#NAME?	#NAME?	No	Yes	No	No	Yes	No	No	No	No	No
101	51	No		8	18700	#NAME?	#NAME?	No	No	No	No	No	No	No	No	No	No
93	31	Yes	12	3.7	12400	#NAME?	#NAME?	No	Yes	No	No	No	No	No	No	No	No
102	52	No		5	9200	#NAME?	#NAME?	No	Yes	No	No	No	No	No	No	No	No
91	42	No		7.4		#NAME?	#NAME?	Yes	No	No	No	No	No	No	No	No	No
108	42	Yes	4	6.5	17000	#NAME?	#NAME?	No	Yes	No	No	No	No	No	No	No	No
91	42	No		6.1	4800	#NAME?	#NAME?	Yes	No	No	No	No	No	No	No	No	No
109	51	No		4	4200	#NAME?	#NAME?	No	No	No	No	No	No	No	No	No	No
107	52	No		3.8	19600	#NAME?	#NAME?	Yes	No	No	No	Yes	No	No	No	No	No
91	42	No		6.2	4000	#NAME?	#NAME?	Yes	No	No	No	No	No	No	No	No	No
91	56	No		6.8	4200	#NAME?	#NAME?	Yes	No	No	No	No	No	No	No	No	No
101	42	No		1.29	4100	#NAME?	#NAME?	No	Yes	No	No	No	No	No	No	No	No
99	42	No		4.5	1300	#NAME?	#NAME?	Yes	No	No	No	No	No	No	No	No	No
100	52	No		4	2000	#NAME?	#NAME?	No	No	No	No	No	No	No	No	No	No
102	63	No		4.5	27500	#NAME?	#NAME?	No	Yes	No	No	Yes	No	No	No	No	No
82	23	No		10	8900	#NAME?	#NAME?	No	No	No	No	No	No	No	Yes	No	No
92	43	No		4.1	6000	#NAME?	#NAME?	Yes	No	No	No	No	No	No	No	No	No
160	60	No		2.1	25100	#NAME?	#NAME?	Yes	No	No	No	No	No	No	No	No	No
81	41	No		4.9	5300	#NAME?	#NAME?	No	No	No	No	No	No	No	No	No	No
92	53	No		7	15200	#NAME?	#NAME?	Yes	No	No	No	No	No	No	No	No	No
99	43	Yes	2	3.9	15600	#NAME?	#NAME?	No	Yes	No	No	No	No	No	No	No	No
99	42	No		3.6	1.8	#NAME?	#NAME?	No	No	No	No	No	No	No	No	No	No
120	55	Yes	1	3	18200	#NAME?	#NAME?	No	Yes	No	No	No	No	No	No	No	No
102	52	Yes	3	4.7	25900	#NAME?	#NAME?	No	Yes	No	No	No	No	No	No	No	No
99	53	No		5.1	16200	#NAME?	#NAME?	Yes	No	No	No	No	No	No	No	No	No
120	50	Yes	1	6.9	20000	#NAME?	#NAME?	No	Yes	No	No	No	No	No	No	No	No
96	42	No		3.1	16100	#NAME?	#NAME?	Yes	Yes	No	No	No	No	No	No	No	No
97	42	No		5.5	16100	#NAME?	#NAME?	No	No	No	No	No	No	No	No	No	No
120	50	Yes	2	5.8	30.7	#NAME?	#NAME?	No	Yes	No	No	No	No	No	No	No	No
92	53	No		4.9	6700	#NAME?	#NAME?	No	Yes	No	No	No	No	No	No	No	No
110	62	No		4.6	4800	#NAME?	#NAME?	No	Yes	No	No	No	No	No	No	No	No
100	29	Yes	1	5.2	19500	#NAME?	#NAME?	No	Yes	No	No	No	No	No	No	No	No
120	60	No		2.7	17600	#NAME?	#NAME?	No	Yes	No	No	No	No	No	No	No	No
109	52	Yes	1	2.8	10800	#NAME?	#NAME?	No	Yes	No	No	No	No	No	No	No	No
99	51	Yes	1	4.5	12200	#NAME?	#NAME?	No	Yes	No	No	No	No	No	No	No	No
110	39	No		8.2	11600	#NAME?	#NAME?	Yes	No	No	No	No	No	Yes	No	No	No
152	75	Yes	10	3.8	22100	#NAME?	#NAME?	No	Yes	No	No	No	No	No	No	No	No
93	52	Yes	2	4.8	26600	#NAME?	#NAME?	No	Yes	No	No	No	No	No	No	No	No
108	48	No		9.5	7200	#NAME?	#NAME?	Yes	No	No	No	No	No	No	No	No	No
100	40	No		8.1	1800	#NAME?	#NAME?	No	No	No	No	No	Yes	No	No	No	No
120	61	No		6.8	2800	#NAME?	#NAME?	No	No	No	No	No	Yes	No	No	No	No
99	24	No		5.4	5600	#NAME?	#NAME?	Yes	No	No	No	No	No	No	No	No	No
100	52	No		4.6	4800	#NAME?	#NAME?	No	No	No	No	No	No	No	No	No	No
92	41	Yes	1	5.4	20000	#NAME?	#NAME?	No	Yes	No	No	No	No	No	No	No	No
100	39	No		2.4	4600	#NAME?	#NAME?	Yes	No	No	No	No	No	Yes	No	No	No
98	20	Yes		2	5391	#NAME?	#NAME?	No	Yes	No	No	No	No	No	No	No	No
100	20	No		6.1	0	#NAME?	#NAME?	No	No	No	No	No	No	No	No	No	No
80	45	No		6.4	17.2	#NAME?	#NAME?	No	Yes	No	No	Yes	No	No	No	No	No
110	22	No		6.6	22.4	#NAME?	#NAME?	No	Yes	No	No	No	No	No	No	No	No
110	20	No		3.3	26.1	#NAME?	#NAME?	No	Yes	No	No	No	No	No	No	No	No
110	40	Yes	4	4.5		#NAME?	#NAME?	No	Yes	No	No	No	No	No	No	No	No
120	33	No		4.9	13900	#NAME?	#NAME?	No	No	No	No	No	No	No	Yes	No	No
100	36	Yes	6	2.3	23100	#NAME?	#NAME?	No	No	No	No	No	Yes	No	No	No	No
100	20	No		4.2	12600	#NAME?	#NAME?	Yes	No	No	No	No	No	No	No	No	No
110	26	No		3.5	3200	#NAME?	#NAME?	No	No	No	No	No	Yes	No	No	No	No
89	30	Yes		5.6	33500	#NAME?	#NAME?	No	Yes	No	No	No	No	No	No	No	No
79	45	No		6		#NAME?	#NAME?	No	No	No	No	No	No	No	No	No	Yes
88	16	No		5	9800	#NAME?	#NAME?	No	No	No	No	No	Yes	No	No	No	No
90	40	No		5	2400	#NAME?	#NAME?	No	No	No	No	No	Yes	No	No	No	No
36	1	No		7	7000	#NAME?	#NAME?	No	No	No	No	No	No	No	Yes	No	No
112	32	No		4		#NAME?	#NAME?	Yes	No	No	Yes	No	No	No	No	No	No
120	50	No		7	15000	#NAME?	#NAME?	No	No	No	No	No	No	No	No	No	No
96	50	No		1.4	14700	#NAME?	#NAME?	Yes	No	No	No	Yes	No	No	No	No	No
160	40	Yes	2	5	2600	#NAME?	#NAME?	No	No	No	No	No	Yes	No	No	No	No
36	80	No		6.2	12700	#NAME?	#NAME?	No	No	No	No	No	No	No	No	No	No
100	50	No		5.6		#NAME?	#NAME?	No	Yes	No	No	No	No	No	No	No	No
120	30	No		5.1	3000	#NAME?	#NAME?	Yes	No	No	No	No	No	No	No	No	No
110	52	No		1.2	4100		#NAME?	No	Yes	No	No	No	No	No	No	No	No
		No		5.5	9.4	#NAME?	#NAME?	No	No	No	No	No	No	No	No	No	No
78	20	No		7	9900	#NAME?	#NAME?	No	No	No	No	No	No	No	Yes	No	No
		No		5		#NAME?	#NAME?	No	Yes	Yes	No	No	No	No	No	No	No
90	40	No		4.8	16500	#NAME?	#NAME?	No	Yes	No	No	No	No	No	No	No	No
85	36	Yes	2	4	16500	#NAME?	#NAME?	No	Yes	No	No	No	No	No	No	No	No
130	50	No		7.3	22000	#NAME?	#NAME?	No	No	No	No	Yes	No	No	No	No	No
98	32	Yes	6	7	27000	#NAME?	#NAME?	No	Yes	No	No	No	No	No	No	No	No
110	45	Yes	6	5.6	12000	#NAME?	#NAME?	No	No	No	No	No	No	No	No	Yes	No
107	35	No		6.3	11000	#NAME?	#NAME?	Yes	No	No	No	No	No	No	No	No	No
120	40	No		3.6	2800	#NAME?	#NAME?	No	No	No	No	No	Yes	No	No	No	No
110	60	Yes	1	5.3	27000	#NAME?	#NAME?	No	Yes	No	No	No	No	No	No	No	No
107	60	Yes	10	6.8	17000	#NAME?	#NAME?	No	Yes	No	No	No	No	No	No	No	No
120	52	No		5	51100	#NAME?	#NAME?	No	No	No	No	No	Yes	No	No	No	No
110	35	No		3.2	3400	#NAME?	#NAME?	No	No	No	No	No	Yes	No	No	No	No
110	35	No		6	13900	#NAME?	#NAME?	No	No	No	No	No	No	No	No	No	Yes
115	50	No		5.2	12700	#NAME?	#NAME?	No	Yes	No	No	No	No	No	No	No	No
100		No		4.5	13000	#NAME?	#NAME?	No	Yes	No	No	No	No	No	No	No	No
120	37	Yes	3	4.3	51200	#NAME?	#NAME?	No	Yes	No	No	No	No	No	No	No	No
110	36	Yes	7	4	12800	#NAME?	#NAME?	No	Yes	No	No	No	No	No	No	No	No
100	50	No		6	6500	#NAME?	#NAME?	Yes	No	No	No	No	No	No	No	No	No
88	30	No		5	18000	#NAME?	#NAME?	No	Yes	No	No	No	No	No	No	No	No
100		No		5	12000	#NAME?	#NAME?	No	Yes	No	No	No	No	No	No	No	No
100	35	No		6.9	9600	#NAME?	#NAME?	No	No	No	No	Yes	No	No	No	No	No
110	50	No		3.5	63000	#NAME?	#NAME?	No	Yes	No	No	No	No	No	No	No	No
128	30	No		5	2000	#NAME?	#NAME?	No	No	No	No	No	Yes	No	No	No	No
120	50	Yes	1	6	6500	#NAME?	#NAME?	No	No	No	No	No	Yes	No	No	No	No
100	22	No		4.9	1600	#NAME?	#NAME?	No	No	No	No	No	Yes	No	No	No	No
90	40	Yes	1	4	26500	#NAME?	#NAME?	No	Yes	No	No	No	No	No	No	No	No
90	22	No		8	4400	#NAME?	#NAME?	No	No	No	No	No	Yes	No	No	No	No
		Yes	2	4.8		#NAME?	#NAME?	No	Yes	No	No	No	No	No	No	No	No
110	21	No		7			#NAME?	No	No	No	No	Yes	No	No	No	No	No
		No		10.5	5400	#NAME?	#NAME?	No	No	No	No	No	No	No	Yes	No	No

## Sheet: Sheet3
HBless	hb1	blood	Heart	Sepsis2	consciousness	dehydration	tachycardia	Crisis	specify	Sequestration	Plastic	Occlusive	Time	Number	delayed	effectes	ifyes1	Whole	platelets	PRBCs	FFP	Cryoprecipitate	Others2	Outcome
No	Yes	Yes	No	No	No	No	No	No	No	No	No	No	1	2	lack of donors	No		NO	No	No	No	Yes	No	Discharged against medical advice
Yes	No	No	No	No	No	No	No	No	No	No	No	No	3	3	lack of donors	No		NO	No	yes	No	No	No	Improved
No	Yes	No	Yes	No	No	No	No	No	No	No	No	No	2	1	insufficient staff in E D	No		Yes	No	No	No	No	No	Improved
No	Yes	No	No	No	No	No	Yes	No	No	No	No	No	2	1	Overcrowding	No		Yes	No	No	No	No	No	Improved
Yes	No	No	No	No	No	No	No	No	No	No	No	No	2	1	Overcrowding	No		Yes	No	No	No	No	No	Improved
No	Yes	No	No	No	No	No	Yes	No	No	No	No	No	23	2	lack of donors	No		Yes	No	No	No	No	No	Discharged against medical advice
Yes	No	No	No	No	No	No	No	No	No	No	No	No	24	3	Jack of blood products in the blood bank	No		NO	No	yes	No	No	No	Improved
No	Yes	No	Yes	No	No	No	No	No	No	No	No	No	2	1	Overcrowding	No		Yes	No	No	No	No	No	Improved
No	Yes	No	Yes	No	No	No	No	No	No	No	No	No	3	2	lack of donors	No		Yes	No	No	No	No	No	Improved
No	Yes	No	Yes	Yes	No	No	No	No	No	No	No	No	26	2	lack of donors	No		Yes	No	No	No	No	No	Improved
No	Yes	No	No	No	Yes	No	No	No	No	No	No	No	4		lack of donors	No		Yes	No	No	No	No	No	Improved
No	Yes	No	No	No	No	Yes	No	No	No	No	No	No	6	2	Jack of blood products in the blood bank	No		Yes	No	No	No	No	No	Improved
No	Yes	Yes	No	No	No	No	No	No	No	No	No	No	3	2	lack of donors	No		Yes	No	No	No	No	No	Improved
No	Yes	Yes	Yes	No	No	No	Yes	No	No	No	No	No	12	1	lack of donors	No		Yes	No	No	No	No	No	Improved
Yes	No	No	No	No	No	No	No	No	No	No	No	No	7	2	Jack of blood products in the blood bank	No		Yes	No	No	No	No	No	Improved
No	Yes	Yes	No	No	No	No	No	No	No	No	No	No	1	1	Overcrowding	No		Yes	No	No	No	No	No	Improved
Yes	No	No	No	No	No	No	No	No	No	No	No	No	1	1	lack of donors	No		Yes	No	No	No	No	No	Improved
No	Yes	No	No	No	Yes	Yes	No	No	No	No	No	No	2	1	lack of donors	No		Yes	No	No	No	No	No	Improved
No	Yes	Yes	No	No	No	No	No	No	No	No	No	No	26	2	lack of donors	No		Yes	No	No	No	No	No	Improved
No	Yes	No	No	No	No	No	Yes	No	No	No	No	No	3	2	lack of donors	No		NO	No	No	No	No	No	Improved
No	Yes	Yes	Yes	No	No	No	No	No	No	No	No	No	4	1	lack of donors	No		Yes	No	No	No	No	No	Improved
No	Yes	Yes	No	No	No	No	No	No	No	No	No	No	22	1	lack of donors	No		NO	No	No	No	No	No	Improved
No	Yes	No	Yes	No	No	No	No	No	No	No	No	No	6	1	Overcrowding	No		NO	No	No	No	No	No	Improved
No	Yes	No	Yes	No	No	No	No	No	No	No	No	No	7	1	lack of donors	No		NO	No	No	No	No	No	Improved
No	Yes	No	No	No	No	No	No	No	No	No	No	No	2	1	lack of donors	No		NO	Yes	No	No	No	No	Improved
No	Yes	Yes	No	No	No	No	No	No	No	No	No	No	24	1	lack of donors	No		NO	No	yes	No	No	No	Improved
No	Yes	No	No	No	No	No	Yes	No	No	No	No	No	24	1	lack of donors	No		NO	No	yes	No	No	No	Improved
No	Yes	Yes	No	No	No	No	No	No	No	No	No	No	2	2	Overcrowding	No		NO	No	No	yes	No	No	Improved
No	Yes	No	Yes	No	No	No	No	No	No	No	No	No	6	2	lack of donors	No		Yes	No	No	No	No	No	Improved
No	Yes	No	Yes	No	No	No	No	No	No	No	No	No	7	1	Delayed processing in the blood bank	No		NO	No	yes	No	No	No	Improved
No	Yes	No	Yes	No	No	No	No	No	No	No	No	No	5	1	lack of donors	No		NO	No	yes	No	No	No	Improved
No	Yes	No	Yes	No	No	No	No	No	No	No	No	No	7	1	Jack of blood products in the blood bank	No		NO	No	yes	No	No	No	Improved
No	Yes	No	Yes	No	No	No	No	Yes	No	No	No	Yes	4	1	Delayed processing in the blood bank	No		NO	No	yes	No	No	No	Improved
No	Yes	No	No	No	No	No	No	Yes	No	No	No	Yes	8	1	lack of donors	No		Yes	No	No	No	No	No	Improved
Yes	No	No	No	No	No	No	No	No	No	No	No	No	2	2	lack of donors	No		NO	No	yes	No	No	No	Died
Yes	No	No	No	No	No	No	No	No	No	No	No	No	1	3	Overcrowding	No		NO	No	yes	No	No	No	Improved
Yes	No	No	No	No	No	No	No	No	No	No	No	No	27	3	lack of donors	No		NO	No	yes	No	No	No	Improved
No	Yes	Yes	No	No	No	No	No	No	No	No	No	No	26	2	Overcrowding	No		NO	No	No	yes	No	No	Improved
No	Yes	No	Yes	No	No	No	No	No	No	No	No	No	23	1	lack of donors	No		Yes	No	No	No	No	No	Improved
Yes	No	No	No	No	No	No	No	No	No	No	No	No	13	2	lack of donors	No		Yes	No	No	No	No	No	Improved
Yes	No	No	No	No	No	No	No	No	No	No	No	No	4	3	Overcrowding	No		NO	No	yes	No	No	No	Improved
No	Yes	No	No	No	No	No	Yes	No	No	No	No	No	13	2	Delayed processing in the blood bank	No		Yes	No	No	No	No	No	Improved
Yes	No	No	No	No	No	No	No	No	No	No	No	No	4	3	lack of donors	No		Yes	No	No	No	No	No	Improved
Yes	No	No	No	No	No	No	No	No	No	No	No	No	23	3	lack of donors	No		Yes	No	No	No	No	No	Improved
Yes	No	No	No	No	No	No	No	No	No	No	No	No	24	2	lack of donors	No		Yes	No	No	No	No	No	Improved
Yes	No	No	No	No	No	No	No	No	No	No	No	No	3	3	Overcrowding	No		NO	Yes	No	No	No	No	Improved
Yes	No	No	No	No	No	No	No	No	No	No	No	No	2	2	lack of donors	No		NO	Yes	No	No	No	No	Improved
No	Yes	No	Yes	No	No	No	Yes	No	No	No	No	No	6	2	insufficient staff in E D	No		Yes	No	No	No	No	No	Improved
Yes	No	No	No	No	No	No	No	No	No	No	No	No	13	2	lack of donors	No		Yes	No	No	No	No	No	Improved
No	Yes	No	No	No	No	No	Yes	No	No	No	No	No	24	1	Overcrowding	No		Yes	No	No	No	No	No	Improved
No	Yes	Yes	No	No	No	No	No	No	No	No	No	No	24	3	lack of donors	No		Yes	No	No	No	No	No	Improved
No	No	No	No	No	No	Yes	No	No	No	No	No	No	2	2	lack of donors	No		Yes	No	No	No	No	No	Improved
No	Yes	No	Yes	No	No	No	No	No	No	No	No	No	3	1	Overcrowding	No		Yes	No	No	No	No	No	Improved
Yes	No	No	No	No	No	No	No	No	No	No	No	No	4	3	Overcrowding	No		Yes	No	No	No	No	No	Improved
No	Yes	No	No	No	No	No	Yes	No	No	No	No	No	23	3	lack of donors	No		NO	No	yes	No	No	No	Improved
No	Yes	Yes	No	No	Yes	No	No	No	No	No	No	No	2	1	lack of donors	No		Yes	No	No	No	No	No	Died
No	Yes	No	Yes	Yes	No	No	No	No	No	No	No	No	3	1	Overcrowding	No		Yes	No	No	No	No	No	Improved
No	Yes	Yes	No	No	No	No	No	No	No	No	No	No	24	1	lack of donors	No		Yes	No	No	No	No	No	Improved
No	Yes	Yes	No	No	No	No	No	No	No	No	No	No	24	1	Overcrowding	No		Yes	No	No	No	No	No	Improved
No	Yes	No	Yes	No	No	No	No	No	No	No	No	No	24	1	Overcrowding	No		NO	No	yes	No	No	No	Improved
No	Yes	No	Yes	No	No	No	No	No	No	No	No	No	4	2	insufficient staff in the blood bank	No		Yes	No	No	No	No	No	Improved
Yes	No	No	No	No	No	No	No	No	No	No	No	No	5	3	Overcrowding	Yes	Urticarial	NO	No	yes	No	No	No	Improved
Yes	No	No	No	No	No	No	No	No	No	No	No	No	8	3	Overcrowding	No		Yes	No	No	No	No	No	Improved
Yes	No	No	No	No	No	No	No	No	No	No	No	No	6	2	insufficient staff in E D	No		Yes	No	No	No	No	No	Improved
Yes	No	No	No	No	No	No	No	No	No	No	No	No	1	0	Overcrowding	No		NO	No	yes	No	No	No	Improved
No	Yes	No	Yes	Yes	No	No	No	No	No	No	No	No	6	2	insufficient staff in the blood bank	No		NO	No	yes	No	No	No	Improved
No	Yes	No	No	No	No	No	No	Yes	No	No	No	No	4	2	Overcrowding	No		Yes	No	No	No	No	No	Improved
Yes	No	No	No	No	No	No	No	No	No	No	No	No	3	2	lack of donors	No		Yes	No	No	No	No	No	Improved
No	Yes	No	Yes	No	No	No	No	No	No	No	No	No	16	2	Jack of blood products in the blood bank	No		Yes	No	No	No	No	No	Discharged against medical advice
No	Yes	No	No	No	No	No	Yes	No	No	No	No	No	13	2	lack of donors	No		Yes	No	No	No	No	No	Discharged against medical advice
Yes	No	No	No	No	No	No	No	No	No	No	No	No	8	3	Overcrowding	No		Yes	No	No	No	No	No	Improved
No	Yes	No	Yes	No	No	No	No	No	No	No	No	No	2	1	lack of donors	No		Yes	No	No	No	No	No	Improved
No	Yes	Yes	No	No	No	No	No	No	No	No	No	No	3	2	lack of donors	No		Yes	No	No	No	No	No	Improved
No	No	Yes	No	Yes	No	No	No	No	No	No	No	No	7	1	Overcrowding	No		Yes	No	No	No	No	No	Improved
No	Yes	No	Yes	No	No	No	No	No	No	No	No	No	2	2	Overcrowding	No		Yes	No	No	No	No	No	Improved
No	Yes	No	Yes	No	No	No	No	No	No	No	No	No	2	1	lack of donors	No		NO	Yes	No	No	No	No	Improved
No	Yes	No	No	No		No	Yes	No	No	No	No	No	7	1	Overcrowding	No		Yes	No	No	No	No	No	Improved
No	Yes	No	Yes	No	No	No	No	No	No	No	No	No	6	1	lack of donors	No		NO	No	yes	No	No	No	Improved
No	Yes	No	No	No	No	No	No	No	No	No	No	No	6	1	lack of donors	No		NO	Yes	No	No	No	No	Improved
No	Yes	No	Yes	No	No	No	No	No	No	No	No	No	2	1	lack of donors	No		NO	No	yes	No	No	No	Improved
No	Yes	No	Yes	No	No	No	No	No	No	No	No	No	24	1	lack of donors	No		Yes	No	No	No	No	No	Improved
No	Yes	No	No	No	No	No	Yes	No	No	No	No	No	6	1	lack of donors	No		Yes	No	No	No	No	No	Improved
No	Yes	No	No	No	No	No	No	No	No	No	No	No	8	1	lack of donors	No		NO	No	No	No	No	No	Improved
No	Yes	No	No	No	No	No	Yes	No	No	No	No	No	24	1	lack of donors	No		Yes	No	No	No	No	No	Improved
No	Yes	No	Yes	No	No	No	No	No	No	No	No	No	8	1	Jack of blood products in the blood bank	No		Yes	No	No	No	No	No	Improved
No	Yes	No	No	No	No	No	No	No	No	No	No	No	8	1	Overcrowding	No		Yes	No	No	No	No	No	Improved
Yes	No	No	No	No	No	No	No	No	No	No	No	No	8	2	lack of donors	No		NO	No	yes	No	No	No	Improved
No	Yes	No	Yes	Yes	No	No	No	No	No	No	No	No	6	1	Delayed processing in the blood bank	No		NO	No	yes	No	No	No	Improved
No	Yes	No	Yes	No	No	No	No	No	No	No	No	No	9	1	insufficient staff in E D	No		Yes	No	No	No	No	No	Improved
No	Yes	No	No	No	No	No	No	No	No	No	No	No	7	1	lack of donors	No		Yes	No	No	No	No	No	Improved
No	Yes	No	Yes	No	No	No	No	No	No	No	No	No	24	1	lack of donors	No		NO	No	yes	No	No	No	Improved
No	Yes	No	No	No	No	No	No	No	No	No	No	No	1	4	lack of donors	No		NO	No	yes	No	No	No	Discharged against medical advice
Yes	No	Yes	No	No	No	No	No	No	No	No	No	No	23		lack of donors	No		NO	No	yes	No	No	No	Improved
No	Yes	Yes	No	No	No	No	No	No	No	No	No	No	2	1	lack of donors	No		NO	No	No	yes	No	No	Improved
No	Yes	No	No	No	No	Yes	Yes	No	No	No	No	No	6	1	Delayed processing in the blood bank	No		Yes	No	No	No	No	No	Improved
No	Yes	No	No	No	No	Yes	No	No	No	No	No	No	14	2	insufficient staff in E D	No		Yes	No	No	No	No	No	Improved
No	Yes	No	Yes	No	No	No	No	No	No	No	No	No	4	2	lack of donors	No		NO	No	yes	No	No	No	Improved
Yes	No	No	Yes	No	No	No	No	No	No	No	No	No	1	4	lack of donors	No		NO	No	yes	No	No	No	Improved
No	Yes	No	Yes	No	No	No	No	No	No	No	No	No	12	1	Delayed processing in the blood bank	No		NO	No	yes	No	No	No	Improved
No	Yes	No	Yes	No	No	No	No	No	No	No	No	No	6		lack of donors	No		NO	No	yes	No	No	No	Improved
Yes	No	No	No	No	No	No	No	No	No	No	No	No	3	3	lack of donors	No		NO	No	yes	No	No	No	Improved
No	Yes	No	Yes	No	No	No	No	No	No	No	No	No	4	1	lack of donors	No		Yes	No	No	No	No	No	Improved
No	Yes	No	Yes	No	No	No	No	No	No	No	No	No	6	3	lack of donors	No		NO	No	yes	No	No	No	Improved
No	Yes	No	Yes	No	No	No	No	No	No	No	No	No	9	2	Jack of blood products in the blood bank	No		Yes	No	No	No	No	No	Improved
No	Yes	No	Yes	No	No	No	No	No	No	No	No	No	9	1	lack of donors	No		Yes	No	No	No	No	No	Improved
No	Yes	No	Yes	No	No	No	No	No	No	No	No	No	6	1	lack of donors	No		Yes	No	No	No	No	No	Improved
No	Yes	No	No	Yes	No	No	No	No	No	No	No	No	6		Overcrowding	No		Yes	No	yes	yes	No	No	Improved
No	Yes	No	No	No	No	No	Yes	No	No	No	No	No	3	1	lack of donors	No		Yes	No	No	No	No	No	Improved
No	Yes	No	No	No	No	No	Yes	No	No	No	No	No	14	1	lack of donors	No		Yes	No	No	No	No	No	Improved
No	Yes	No	No	No	Yes	No	No	No	No	No	No	No	9	2	lack of donors	No		NO	No	yes	No	No	No	Improved
Yes	No	No	No	No	No	No	No	No	No	No	No	No	2	5	lack of donors	No		Yes	No	No	yes	No	No	Improved
Yes	No	No	No	No	No	No	No	No	No	No	No	No	24	3	lack of donors	No		NO	No	yes	yes	No	No	Improved
No	Yes	No	Yes	No	No	No	No	No	No	No	No	No	2	1	lack of donors	No		Yes	No	No	No	No	No	Improved
No	Yes	No	No	No	No	No	Yes	No	No	No	No	No	6	1	lack of donors	No		Yes	No	No	No	No	No	Improved
Yes	Yes	No	No	No	No	No	No	No	No	No	No	No	7	2	Delayed processing in the blood bank	No		NO	No	yes	No	No	No	Improved
Yes	No	No	No	No	No	No	No	No	No	No	No	No	2	3	lack of donors	No		NO	No	yes	No	No	No	Improved
Yes	No	No	No	No	No	No	No	No	No	No	No	No	12	3	insufficient staff in E D	No		Yes	No	yes	No	No	No	Improved
Yes	No	No	No	No	No	No	No	No	No	No	No	No	8	2	lack of donors	No		NO	No	yes	No	No	No	Improved
No	Yes	No	No	No	No	No	Yes	No	No	No	No	No	4	1	lack of donors	No		Yes	No	No	No	No	No	Improved
Yes	No	No	No	No	No	No	No	No	No	No	No	No	7	2	Jack of blood products in the blood bank	No		NO	No	yes	No	No	No	Improved
Yes	No	No	No	No	No	No	No	No	No	No	No	No	2	2	lack of donors	No		NO	No	No	yes	No	No	Improved
Yes	Yes	No	No	No	No	No	No	No	No	No	No	No	4	1	lack of donors	No		NO	No	No	yes	No	No	Improved
No	Yes	Yes	No	No	No	No	No	No	No	No	No	No	7	1	lack of donors	No		Yes	No	No	No	No	No	Improved
No	Yes	No	Yes	No	No	No	No	No	No	No	No	No	22	1	Overcrowding	No		Yes	No	No	No	No	No	Improved
Yes	No	No	No	No	No	No	No	No	No	No	No	No	2	2	Overcrowding	No		NO	No	yes	No	No	No	Improved
Yes	No	No	No	No	No	No	No	No	No	No	No	No	4	3	Overcrowding	No		NO	No	yes	No	No	No	Improved
No	Yes	No	Yes	No	No	No	No	No	No	No	No	No	2	1	lack of donors	No		NO	No	yes	No	No	No	Improved
Yes	No	No	No	No	No	No	No	No	No	No	No	No	6	1	Overcrowding	No		NO	No	yes	No	No	No	Improved
No	Yes	No	Yes	No	No	No	No	No	No	No	No	No	4	1	Overcrowding	No		Yes	No	No	No	No	No	Improved
No	Yes	No	No	No	No	No	Yes	No	No	No	No	No	28	1	Delayed processing in the blood bank	No		NO	No	yes	No	No	No	Improved
No	Yes	No	No	No	No	No	No	No	No	No	No	No	1	1	Overcrowding	No		Yes	No	No	No	No	No	Improved
No	Yes	No	Yes	No	No	No	No	No	No	No	No	No	3	1	Overcrowding	No		NO	No	yes	No	No	No	Improved
No	Yes	No	No	No	No	No	Yes	No	No	No	No	No	5	1	Overcrowding	No		NO	No	yes	No	No	No	Improved
No	Yes	No	Yes	No	No	No	No	No	No	No	No	No	9	1	Overcrowding	No		NO	No	yes	No	No	No	Improved
No	Yes	No	Yes	No	No	No	No	No	No	No	No	No	8	1	lack of donors	No		NO	No	yes	No	No	No	Improved
No	Yes	No	Yes	No	No	No	No	No	No	No	No	No	12	1	lack of donors	No		NO	No	yes	No	No	No	Improved
No	Yes	No	No	No	No	No	No	No	No	No	No	No	3	1	Overcrowding	No		NO	Yes	No	No	No	No	Improved
No	Yes	No	Yes	No	No	No	No	No	No	No	No	No	7	1	Overcrowding	No		NO	No	yes	No	No	No	Improved
No	Yes	Yes	No	No	No	No	No	No	No	No	No	No	4	1	lack of donors	No		Yes	No	No	No	No	No	Improved
No	Yes	Yes	No	No	No	No	No	No	No	No	No	No	4	3	Jack of blood products in the blood bank	No		NO	No	yes	yes	No	No	Improved
No	Yes	No	Yes	No	No	No	No	No	No	No	No	No	28	2	Jack of blood products in the blood bank	No		NO	No	yes	No	No	No	Improved
No	Yes	No	Yes	No	No	No	No	No	No	No	No	No	9	1	lack of donors	No		NO	No	yes	No	No	No	Improved
No	Yes	No	Yes	No	No	No	No	No	No	No	No	No	12	1	lack of donors	No		NO	No	yes	No	No	No	Improved
No	Yes	No	Yes	No	No	No	No	No	No	No	No	No	24	1	lack of donors	No		NO	No	yes	No	No	No	Improved
No	Yes	No	Yes	No	No	No	No	No	No	No	No	No	2	1	insufficient staff in E D	No		NO	No	yes	No	No	No	Improved
Yes	No	No	No	No	No	No	No	No	No	No	No	No	4	3	Overcrowding	No		NO	No	yes	No	No	No	Improved
No	Yes	No	Yes	No	No	No	No	No	No	No	No	No	4	2	Overcrowding	No		NO	No	yes	No	No	No	Improved
No	Yes	No	Yes	No	No	No	No	No	No	No	No	No	2	2	Overcrowding	No		NO	No	yes	No	No	No	Improved
No	Yes	No	Yes	No	No	No	No	No	No	No	No	No	4	1	Jack of blood products in the blood bank	No		NO	No	yes	No	No	No	Improved
No	Yes	No	No	No	No	Yes	No	No	No	No	No	No	12	2	lack of donors	No		NO	No	yes	No	No	No	Improved
No	Yes	No	No	No	No	Yes	No	No	No	No	No	No	5	1	Jack of blood products in the blood bank	No		NO	No	yes	No	No	No	Improved
Yes	No	No	No	No	No	No	No	No	No	No	No	No	8	3	Overcrowding	No		NO	No	yes	No	No	No	Improved
No	Yes	No	No	Yes	No	No	No	No	No	No	No	No	2	7	lack of donors	No		Yes	No	No	No	No	No	Improved
No	Yes	No	No	No	No	Yes	No	No	No	No	No	No	7	1	Overcrowding	No		Yes	No	No	No	No	No	Improved
Yes	No	No	No	No	No	No	No	No	No	No	No	No	2	7	Overcrowding	No		NO	Yes	yes	No	No	No	Improved
No	Yes	No	Yes	No	No	No	No	No	No	No	No	No	20	2	lack of donors	No		NO	No	yes	No	No	No	Improved
No	Yes	No	Yes	No	No	No	No	No	No	No	No	No	6	1	Overcrowding	No		NO	No	yes	No	No	No	Deteriorated
Yes	No	No	No	No	No	No	No	No	No	No	No	No	12	1	Jack of blood products in the blood bank	No		NO	No	yes	No	No	No	Improved
No	Yes	Yes	No	No	No	No	No	No	No	No	No	No	4	1	lack of donors	No		NO	No	yes	No	No	No	Improved
No	Yes	No	Yes	No	No	No	No	No	No	No	No	No	12	1	Jack of blood products in the blood bank	No		NO	Yes	No	No	No	No	Improved
No	Yes	No	Yes	No	No	No	No	No	No	No	No	No	22	1	Jack of blood products in the blood bank	No		NO	No	yes	No	No	No	Improved
No	Yes	No	Yes	No	No	No	No	No	No	No	No	No	2	1	lack of donors	No		NO	No	yes	No	No	No	Improved
No	Yes	No	Yes	No	No	No	No	No	No	No	No	No	4	1	lack of donors	No		NO	No	yes	No	No	No	Improved
No	Yes	No	Yes	No	No	No	No	No	No	No	No	No	8	1	Overcrowding	No		NO	Yes	yes	No	No	No	Improved
No	Yes	No	No	No	No	No	No	No	No	No	No	No	1	1	Overcrowding	No		Yes	Yes	yes	No	No	No	Improved
No	Yes	No	Yes	No	No	No	No	No	No	No	No	No	8	1	lack of donors	No		NO	No	yes	No	No	No	Improved
No	Yes	No	Yes	No	No	No	No	No	No	No	No	No	24	1	Jack of blood products in the blood bank	No		NO	No	yes	No	No	No	Improved
No	Yes	No	Yes	No	No	No	No	No	No	No	No	No	9	1	lack of donors	No		NO	No	yes	No	No	No	Improved
No	Yes	No	Yes	No	No	No	No	No	No	No	No	No	13	2	lack of donors	No		NO	No	No	yes	No	No	Improved
No	Yes	No	Yes	No	No	No	No	No	No	No	No	No	12		Jack of blood products in the blood bank	No		NO	No	yes	No	No	No	Improved
No	No	No	Yes	No	No	No	No	No	No	No	No	No	7	1	lack of donors	No		NO	No	yes	No	No	No	Improved
No	Yes	No	No	No	No	No	Yes	No	No	No	No	No	24	1	lack of donors	No		NO	No	yes	No	No	No	Improved
No	Yes	No	Yes	No	No	No	No	No	No	No	No	No	3	1	Overcrowding	No		NO	No	yes	No	No	No	Improved
No	No	Yes	No	No	No	No	No	No	No	No	No	No	7	1	lack of donors	No		NO	No	yes	No	No	No	Improved
No	Yes	No	No	Yes	No	No	No	No	No	No	No	No	12	1	Overcrowding	No		Yes	No	No	No	No	No	Improved
Yes	No	No	No	No	No	No	No	No	No	No	No	No	24	2	Delayed processing in the blood bank	No		NO	No	yes	No	No	No	Improved
No	No	No	No	No	No	No	No	No	No	No	No	No	13	1	lack of donors	No		NO	No	yes	No	No	No	Improved
No	Yes	No	Yes	No	No	No	No	No	No	No	No	No	12	1	insufficient staff in the blood bank	No		NO	No	yes	No	No	No	Improved
No	Yes	No	Yes	No	No	No	No	No	No	No	No	No	5	1	Overcrowding	No		NO	No	yes	No	No	No	Improved
No	Yes	No	Yes	No	No	No	No	No	No	No	No	No	10	1	insufficient staff in the blood bank	No		NO	No	No	yes	No	No	Improved
Yes	No	No	No	No	No	No	No	No	No	No	No	No	4	2	Overcrowding	No		NO	No	yes	No	No	No	Improved
Yes	No	No	No	No	No	No	No	No	No	No	No	No	7	1	lack of donors	No		NO	No	yes	No	No	No	Improved
No	Yes	No	Yes	No	No	No	No	No	No	No	No	No	6	1	Overcrowding	No		NO	No	yes	No	No	No	Improved
No	Yes	No	Yes	No	No	No	No	No	No	No	No	No	12	1	Overcrowding	No		NO	12	No	No	No	No	Improved
Yes	No	No	No	No	Yes	No	No	No	No	No	No	No	12	1	Delayed processing in the blood bank	No		NO	No	yes	No	No	No	Improved
Yes	No	No	No	No	No	Yes	No	No	No	No	No	No	12	2	Overcrowding	No		Yes	No	No	yes	No	No	Improved
No	Yes	No	No	No	No	No	Yes	No	No	No	No	No	24	1	Jack of blood products in the blood bank	No		NO	No	No	No	No	No	Improved
No	Yes	Yes	No	No	No	No	No	No	No	No	No	No	24	1	Overcrowding	No		Yes	No	No	No	No	No	Improved
Yes	No	No	No	No	No	No	No	No	No	No	No	No	11	2	Jack of blood products in the blood bank	No		NO	No	yes	No	No	No	Deteriorated
No	Yes	No	Yes	No	No	No	No	No	No	No	No	No	24	1	Overcrowding	No		NO	No	yes	No	No	No	Improved
Yes	Yes	Yes	No	No	No	No	No	No	No	No	No	No	12	1	insufficient staff in the blood bank	No		NO	No	yes	No	No	No	Improved
Yes	No	No	No	No	No	No	No	No	No	No	No	No	25	1	insufficient staff in E D	No		NO	No	No	No	No	No	Improved
No	Yes	No	No	No	No	No	No	No	No	No	No	No	24	1	insufficient staff in E D	No		NO	No	yes	No	No	No	Improved
No	Yes	No	Yes	No	No	No	No	No	No	No	No	No	24	1	insufficient staff in E D	No		NO	No	yes	No	No	No	Improved
No	Yes	No	Yes	No	No	No	No	No	No	No	No	No	7	23	Overcrowding	No		NO	No	yes	No	No	No	Improved
Yes	No	No	No	No	No	No	No	No	No	No	No	No	2	1	lack of donors	No		Yes	No	yes	No	No	No	Improved
No	No	No	No	No	No	No	No	No	No	No	No	No	11	1	Jack of blood products in the blood bank	No		NO	No	yes	No	No	No	Improved
Yes	No	No	No	No	No	No	No	No	No	No	No	No	24	2	Jack of blood products in the blood bank	No		NO	No	yes	No	No	No	Improved
No	Yes	No	Yes	No	No	No	No	No	No	No	No	No	1	1	insufficient staff in the blood bank	No		NO	No	yes	No	No	No	Improved
Yes	No	No	No	No	No	No	No	No	No	No	No	No	6	2	Overcrowding	No		Yes	No	yes	No	No	No	Improved
No	Yes	No	Yes	No	No	No	No	No	No	No	No	No	24	1	lack of donors	No		NO	No	yes	No	No	No	Improved
No	Yes	No	No	No	Yes	No	No	No	No	No	No	No	6	1	Overcrowding	No		NO	No	yes	No	No	No	Improved
Yes	No	No	No	No	No	No	No	No	No	No	No	No	12	2	Delayed processing in the blood bank	No		NO	No	yes	No	No	No	Improved
No	Yes	No	Yes	No	No	No	No	No	No	No	No	No	6	1	Jack of blood products in the blood bank	No		NO	No	yes	No	No	No	Improved
No	Yes	No	No	No	Yes	No	No	No	No	No	No	No	12	1	insufficient staff in the blood bank	No		NO	No	yes	No	No	No	Improved
No	Yes	No	Yes	No	No	No	No	No	No	No	No	No	3	1	Overcrowding	No		NO	No	yes	No	No	No	Improved
No	Yes	No	Yes	No	No	No	No	No	No	No	No	No	24	1	insufficient staff in E D	No		Yes	No	No	No	No	No	Improved
No	Yes	No	Yes	No	No	No	No	No	No	No	No	No	8	1	Overcrowding	No		NO	No	yes	No	No	No	Improved
Yes	No	No	No	No	No	No	No	No	No	No	No	No	11	2	insufficient staff in E D	No		NO	No	yes	No	No	No	Improved
No	Yes	No	No	No	No	No	Yes	No	No	No	No	No	3	1	lack of donors	No		NO	No	yes	No	No	No	Improved
No	Yes	No	No	No	No	Yes	No	No	No	No	No	No	1	1	Overcrowding	No		NO	No	yes	No	No	No	Improved
Yes	No	No	No	No	No	No	No	No	No	No	No	No	2	2	lack of donors	No		NO	No	yes	No	No	No	Improved
No	Yes	No	Yes	No	No	No	No	No	No	No	No	No	6	2	Delayed processing in the blood bank	No		NO	No	yes	No	No	No	Improved
No	Yes	No	Yes	No	No	No	No	No	No	No	No	No	2	2	Overcrowding	No		NO	No	No	No	No	No	Improved
No	Yes	No	Yes	No	No	No	No	No	No	No	No	No	24	1	Jack of blood products in the blood bank	No		NO	No	yes	No	No	No	Improved
No	Yes	Yes	No	No	No	No	No	No	No	No	No	No	2	2	lack of donors	No		Yes	No	No	yes	No	No	Improved
No	Yes	No	Yes	No	No	No	No	No	No	No	No	No	12	1	insufficient staff in E D	No		NO	No	yes	No	No	No	Improved
Yes	No	No	No	No	No	No	No	No	No	No	No	No	12	2	lack of donors	No		NO	No	yes	No	No	No	Improved
No	Yes	No	Yes	No	No	No	No	No	No	No	No	No	6	1	Delayed processing in the blood bank	No		NO	No	yes	No	No	No	Improved
No	Yes	No	Yes	No	No	No	No	No	No	No	No	No	24	1	insufficient staff in the blood bank	No		NO	No	yes	No	No	No	Improved
No	Yes	No	Yes	No	No	No	No	No	No	No	No	No	10	1	Overcrowding	No		NO	No	yes	No	No	No	Improved
Yes	No	No	No	No	No	No	No	No	No	No	No	No	2	3	insufficient staff in the blood bank	No		NO	No	yes	No	No	No	Improved
Yes	No	No	No	No	No	No	No	No	No	No	No	No	2	2	lack of donors	No		NO	No	yes	No	No	No	Improved
No	Yes	No	Yes	No	No	No	No	No	No	No	No	No	12	1	Overcrowding	No		NO	No	yes	No	No	No	Improved
No	Yes	No	Yes	No	No	No	No	No	No	No	No	No	22	1	lack of donors	No		NO	No	yes	No	No	No	Improved
No	Yes	No	Yes	No	No	No	No	No	No	No	No	No	25	1	Overcrowding	No		NO	No	yes	No	No	No	Improved
Yes	No	No	No	No	No	No	No	No	No	No	No	No	2	1	Jack of blood products in the blood bank	No		NO	No	yes	No	No	No	Improved
No	Yes	No	Yes	No	No	No	No	No	No	No	No	No	22	1	lack of donors	No		NO	No	yes	No	No	No	Improved
No	Yes	No	Yes	No	No	No	No	No	No	No	No	No	10	1	insufficient staff in the blood bank	No		NO	No	yes	No	No	No	Improved
No	Yes	No	Yes	No	No	No	No	No	No	No	No	No	4	2	Overcrowding	No		NO	No	yes	No	No	No	Improved
No	Yes	No	Yes	No	No	No	No	No	No	No	No	No	3	1	insufficient staff in the blood bank	No		NO	No	yes	No	No	No	Improved
No	Yes	No	Yes	No	No	No	No	No	No	No	No	No	22	2	lack of donors	No		NO	No	yes	No	No	No	Improved
Yes	No	No	No	No	No	No	No	No	No	No	No	No	12	2	Jack of blood products in the blood bank	No		NO	No	yes	No	No	No	Improved
Yes	No	No	No	No	No	No	No	No	No	No	No	No	8	2	Overcrowding	No		NO	No	yes	No	No	No	Improved
No	Yes	No	Yes	No	No	No	No	No	No	No	No	No	10	2	lack of donors	No		NO	No	yes	No	No	No	Improved
No	Yes	Yes	No	No	No	No	No	No	No	No	No	No	24	1	lack of donors	No		Yes	No	No	No	No	No	Died
Yes	No	No	No	No	No	No	No	No	No	No	No	No	2	2	Overcrowding	No		NO	No	yes	No	No	No	Improved
No	Yes	No	Yes	No	No	No	No	No	No	No	No	No	12	1	Delayed processing in the blood bank	No		NO	No	yes	No	No	No	Improved
No	Yes	No	No	No	No	No	Yes	No	No	No	No	No	6	1	Overcrowding	No		NO	No	yes	No	No	No	Improved
No	Yes	Yes	No	No	No	No	No	No	No	No	No	No	2	1	Overcrowding	No		NO	No	No	yes	No	No	Improved
No	Yes	No	No	No	No	No	Yes	No	No	No	No	No	24	1	lack of donors	No		Yes	No	No	No	No	No	Improved
No	Yes	No	Yes	No	No	No	No	No	No	No	No	No	22	1	lack of donors	No		NO	No	yes	No	No	No	Improved
No	Yes	No	Yes	No	No	No	No	No	No	No	No	No	2	2	Overcrowding	No		NO	No	yes	No	No	No	Improved
No	Yes	No	Yes	No	No	No	No	No	No	No	No	No	24	1	Overcrowding	No		NO	No	yes	No	No	No	Improved
Yes	No	No	No	No	No	No	No	No	No	No	No	No	6	1	Overcrowding	No		NO	No	yes	No	No	No	Died
No	Yes	No	Yes	Yes	No	No	No	No	No	No	No	No	22	1	insufficient staff in E D	No		Yes	No	No	No	No	No	Improved
No	Yes	No	No	Yes	No	No	No	No	No	No	No	No	6	1	Delayed processing in the blood bank	No		NO	No	No	No	No	No	Improved
No	Yes	No	No	No	No	No	Yes	No	No	No	No	No	12	2	lack of donors	No		NO	No	yes	No	No	No	Improved
No	Yes	No	No	No	No	No	No	No	No	No	No	No	8	2	insufficient staff in E D	No		NO	No	yes	No	No	No	Improved
Yes	No	No	No	No	No	No	No	No	No	No	No	Yes	4	1	Overcrowding	Yes	anaphylactic reaction	NO	No	yes	No	No	No	Improved
Yes	No	No	No	No	No	No	No	No	No	No	No	No	6	1	insufficient staff in E D	No		NO	No	yes	No	No	No	Improved
No	Yes	Yes	No	No	No	No	No	No	No	No	No	No	6			No		Yes	No	No	yes	No	No	Improved
Yes	No	No	No	No	No	No	No	No	No	No	No	No	24	1		No		NO	No	yes	No	No	No	Improved
Yes	No	No	No	No	No	No	No	No	No	No	No	No	4		insufficient staff in the blood bank	No		Yes	No	No	No	No	No	Improved
Yes	No	No	No	No	No	No	No	No	No	No	No	No	1	1		No		NO	No	yes	No	No	No	Improved
No	Yes	No	Yes	No	No	No	No	No	No	No	No	No	24	1	lack of donors	No		NO	No	yes	No	No	No	Improved
No	Yes	No	Yes	No	No	No	Yes	No	No	No	No	No	3	1	Delayed processing in the blood bank	No		NO	No	No	No	No	No	Discharged against medical advice
No	Yes	No	No	Yes	No	No	No	No	No	No	No	No	4	2	lack of donors	No		Yes	No	No	No	No	No	Improved
No	Yes	No	No	Yes	No	No	No	No	No	No	No	No	5	1	lack of donors	No		Yes	No	No	No	No	No	Improved
No	Yes	Yes	No	No	No	No	Yes	No	No	No	No	No	6	1	Delayed processing in the blood bank	Yes	Urticarial	NO	No	No	yes	No	No	Improved
No	Yes	No	No	Yes	No	No	No	No	No	No	No	No	12	1	lack of donors	No		NO	No	yes	No	No	No	Improved
No	Yes	Yes	No	No	No	No	No	No	No	No	No	No	1	2		No		Yes	No	No	yes	No	No	Improved
Yes	No	No	No	No	No	No	No	No	No	No	No	No	1			No		NO	No	yes	No	No	No	Improved
No	Yes	No	No	No	No	No	Yes	No	No	No	No	No	6	2	Overcrowding	No		NO	No	yes	No	No	No	Improved
No	Yes	No	No	No	No	No	Yes	No	No	No	No	No	4	3		No		NO	No	yes	No	No	No	Improved
No	Yes	No	No	No	No	No	Yes	No	No	No	No	No	10	1	lack of donors	No		NO	No	yes	No	No	No	Improved
No	Yes	No	Yes	No	No	No	No	No	No	No	No	No	1			No		Yes	No	No	No	No	No	Improved
Yes	No	No	No	No	No	No	No	No	No	No	No	No	5	5		No		NO	No	yes	No	No	No	Improved
No	No	No	No	Yes	No	No	No	No	No	No	No	No	4	1	Delayed processing in the blood bank	No		NO	No	yes	No	No	No	Improved
No	Yes	Yes	No	No	No	No	No	No	No	No	No	No	5	2	lack of donors	No		Yes	No	No	yes	No	No	Improved
No	Yes	No	No	No	No	No	No	No	No	Yes	Yes	No	5	3	Delayed processing in the blood bank	No		NO	No	yes	No	No	No	Improved
No	Yes	No	Yes	No	No	No	No	No	No	No	No	No	3	1	lack of donors	No		NO	No	yes	No	No	No	Improved
No	Yes	No	Yes	No	No	No	No	No	No	No	No	No	5	1	lack of donors	No		NO	No	No	No	No	No	Improved
No	No	No	No	Yes	No	No	No	No	No	No	No	No	5	1		No		NO	No	yes	No	No	No	Died
No	No	No	No	No	No	No	No	Yes	No	Yes	No	No	8	1	lack of donors	No		NO	No	yes	No	No	No	Discharged against medical advice
No	No	Yes	No	No	No	No	No	No	No	No	No	No	1	1		No		NO	No	No	No	No	No	Improved
No	No	No	Yes	No	No	No	No	No	No	No	No	No	6	1	Delayed processing in the blood bank	No		NO	No	yes	No	No	No	Improved
No	No	Yes	No	No	No	No	No	No	No	No	No	No	5	2		Yes	anaphylactic reaction	Yes	No	No	yes	No	No	Improved
No	No	No	Yes	No	No	No	No	No	No	No	No	No	4	1	Overcrowding	No	Urticarial	NO	No	yes	No	No	No	Improved
No	No	No	Yes	No	No	No	No	No	No	No	No	No	5					NO	Yes	No	No	No	No	Improved
No	No	No	Yes	No	No	No	No	No	No	No	No	No	3	1	Jack of blood products in the blood bank	No		NO	No	yes	No	No	No	Improved
Yes	No	No	No	No	No	No	No	No	No	No	No	No	5	1		No		NO	No	yes	No	No	No	Improved
No	No	No	Yes	No	No	No	No	No	No	No	No	No	2	2	Overcrowding	No		NO	No	yes	No	No	No	Improved
No	No	No	Yes	No	No	No	No	No	No	No	No	No	5	1		No		NO	No	yes	No	No	No	Died
Yes	No	No	No	No	No	No	No	No	No	No	No	No	4	1	lack of donors	No		NO	No	yes	No	No	No	Improved
Yes	No	No	No	No	No	No	No	No	No	No	No	No	3	1	lack of donors	Yes	anaphylactic reaction	NO	No	yes	No	No	No	Improved
No	No	No	Yes	No	No	No	No	No	No	No	No	No	4	3	Overcrowding	No		NO	No	yes	No	No	No	Improved
No	No	No	No	Yes	No	No	No	No	No	No	No	No	4	1	lack of donors	No		NO	No	yes	No	No	No	Improved
No	No	No	No	No	No	No	No	Yes	No	No	No	Yes	5		lack of donors	No		NO	No	yes	No	No	No	Improved
No	No	No	Yes	No	No	No	No	No	No	No	No	No	1	1		No		NO	No	yes	No	No	No	Improved
No	No	No	No	Yes	No	No	No	No	No	No	No	No	5	1		No	Urticarial	NO	No	yes	No	No	No	Improved
Yes	No	No	No	No	No	No	No	No	No	No	No	No	6	2	lack of donors	No		NO	No	yes	No	No	No	Improved
No	Yes	No	No	No	No	No	Yes	No	No	No	No	No	7	1	lack of donors	No		Yes	No	No	No	No	No	Improved
No	Yes	Yes	No	No	No	No	No	No	No	No	No	No	7		lack of donors	No		NO	No	No	yes	No	No	Improved
No	Yes	No	Yes	No	No	No	No	No	No	No	No	No	5		lack of donors	No		NO	No	yes	No	No	No	Improved
No	Yes	No	No	No	No	No	No	Yes	No	No	No	Yes	7	1	lack of donors	No		NO	No	yes	No	No	No	Improved
No	Yes	Yes	No	No	No	No	No	No	No	No	No	No	3	3	lack of donors	No		NO	No	No	yes	No	No	Improved
Yes	No	No	No	No	No	No	No	No	No	No	No	No	24	1	lack of donors	No		NO	No	yes	No	No	No	Improved
No	Yes	No	No	No	Yes	No	No	No	No	No	No	No	24	1	Overcrowding	No		NO	No	yes	No	No	No	Improved
No	Yes	Yes	No	No	No	No	No	No	No	No	No	No	2	8		No		Yes	No	No	yes	No	No	Improved
